# Supplementary material for: (1-Adamant­yl)diphenyl­methano­l
Source: Acta Crystallogr Sect E Struct Rep Online. 2010 Jun 16;66(Pt 7):o1626. doi: 10.1107/S1600536810021707 (PMC3006764; doi:10.1107/S1600536810021707)
Supplement: Supplementary file 1 [file e-66-o1626-sup1.cif]

##############################################################################
###                                                                        ###
###        Electronic paper (Acta Crystallographica Section E)             ###
###                                                                        ###
##############################################################################
#                                                                            #
# This CIF contains the data in a paper accepted for publication in Acta     #
# Crystallographica Section E. It conforms to the requirements of Notes      #
# for Authors for Section E, and has been peer reviewed under the auspices   #
# of the IUCr Commission on Journals.                                        #
#                                                                            #
# Full details of the Crystallographic Information File format               #
# are given in the paper "The Crystallographic Information File (CIF):       #
# a New Standard Archive File for Crystallography" by S. R. Hall, F. H.      #
# Allen and I. D. Brown [Acta Cryst. (1991), A47, 655-685].                  #
#                                                                            #
# The current version of the core CIF dictionary is obtainable from          #
# ftp://ftp.iucr.org/pub/cif_core.dic. The current version number is 2.4.    #
#                                                                            #
# Software is freely available for graphical display of the structure(s) in  #
# this CIF.  For information consult the CIF home page http://www.iucr.org/  #
# cif/home.html                                                              #
#                                                                            #
# This file may be used for bona fide research purposes within the           #
# scientific community so long as proper attribution is given to the journal # 
# article from which it was obtained.                                        #
#                                                                            #
##############################################################################
                                             
data_global
_audit_creation_method     SHELXL-97
_journal_data_validation_number     ?
_journal_date_recd_electronic     2010-05-28
_journal_date_accepted     2010-06-07
_journal_name_full     'Acta Crystallographica, Section E'
_journal_year     2010
_journal_volume     66
_journal_issue      7
_journal_page_first     o1626
_journal_page_last     o1626
_journal_paper_category     QO
_journal_coeditor_code     LH5059
_publ_contact_author_name     ' Robert V\'icha'
_publ_contact_author_address
;
 Department of Chemistry
 Faculty of Technology
 Tomas Bata University in Zlin
 Nam. T. G. Masaryka 275
 Zlin,762 72, Czech Republic.
;
_publ_contact_author_email     rvicha@ft.utb.cz
_publ_contact_author_fax     '+420 576 031 560'
_publ_contact_author_phone     '+420 576 031 103 '
_publ_section_title
;
(1-Adamantyl)diphenylmethanol
;
loop_
    _publ_author_name
    _publ_author_footnote
    _publ_author_address
    'V\'icha, Robert' .
;
Department of Chemistry
Faculty of Technology
Tomas Bata University in Zlin
N\'am. T. G. Masaryka 275
Zl\'in 762 72, Czech Republic
;
    'Ne\<cas, Marek' .
;
Department of Chemistry
Faculty of Science
Masaryk University in Brno
Kamenice 5
Brno-Bohunice 625 00, Czech Republic
;
data_I
_chemical_name_systematic
;
(1-Adamantyl)diphenylmethanol
;
_chemical_name_common     ?
_chemical_formula_moiety     'C23 H26 O'
_chemical_formula_sum     'C23 H26 O'
_chemical_formula_iupac     'C23 H26 O'
_chemical_formula_weight     318.44
_chemical_melting_point     400
_symmetry_cell_setting     monoclinic
_symmetry_space_group_name_H-M     'P 21/n'
_symmetry_space_group_name_hall     -P_2yn
loop_
    _symmetry_equiv_pos_as_xyz
    'x, y, z'
    '-x+1/2, y+1/2, -z+1/2'
    '-x, -y, -z'
    'x-1/2, -y-1/2, z-1/2'
_cell_length_a     6.5370(12)
_cell_length_b     17.037(3)
_cell_length_c     15.322(2)
_cell_angle_alpha     90.00
_cell_angle_beta     91.993(14)
_cell_angle_gamma     90.00
_cell_volume     1705.4(5)
_cell_formula_units_Z     4
_cell_measurement_reflns_used     10305
_cell_measurement_theta_min     3.12
_cell_measurement_theta_max     27.10
_cell_measurement_temperature     120(2)
_exptl_crystal_description     'block'
_exptl_crystal_colour     'colourless'
_exptl_crystal_size_max     0.40
_exptl_crystal_size_mid     0.40
_exptl_crystal_size_min     0.30
_exptl_crystal_density_diffrn     1.240
_exptl_crystal_density_meas     ?
_exptl_crystal_density_method     'not measured'
_exptl_crystal_F_000     688
_exptl_absorpt_coefficient_mu     0.073
_exptl_absorpt_correction_type     multi-scan
_exptl_absorpt_process_details     '(CrysAlis RED; Oxford Diffraction, 2009)'
_exptl_absorpt_correction_T_min     0.9712
_exptl_absorpt_correction_T_max     0.9783
_exptl_special_details
;
;
_diffrn_ambient_temperature     120(2)
_diffrn_radiation_type     MoK\a
_diffrn_radiation_wavelength     0.71073
_diffrn_radiation_source     'fine-focus sealed tube'
_diffrn_radiation_monochromator     graphite
_diffrn_measurement_device_type     'Kuma KM-4-CCD'
_diffrn_measurement_method     '\w scan'
_diffrn_detector_area_resol_mean     '0.06 mm'
_diffrn_reflns_number     10354
_diffrn_reflns_av_R_equivalents     0.0272
_diffrn_reflns_av_sigmaI/netI     0.0370
_diffrn_reflns_theta_min     3.34
_diffrn_reflns_theta_max     25.00
_diffrn_reflns_theta_full     25.00
_diffrn_measured_fraction_theta_max     0.998
_diffrn_measured_fraction_theta_full     0.998
_diffrn_reflns_limit_h_min     -7
_diffrn_reflns_limit_h_max     7
_diffrn_reflns_limit_k_min     -20
_diffrn_reflns_limit_k_max     20
_diffrn_reflns_limit_l_min     -15
_diffrn_reflns_limit_l_max     18
_diffrn_standards_number     0
_diffrn_standards_interval_count     0
_diffrn_standards_interval_time     0
_diffrn_standards_decay_%     0
_refine_special_details
;
Refinement of <i>F</i>^2^ against ALL reflections. The weighted <i>R</i>-factor
<i>wR</i> and goodness of fit <i>S</i> are based on <i>F</i>^2^, conventional
<i>R</i>-factors <i>R</i> are based on <i>F</i>, with <i>F</i> set to zero for
negative <i>F</i>^2^. The threshold expression of <i>F</i>^2^ >
\s(<i>F</i>^2^) is used only for calculating <i>R</i>-factors(gt) <i>etc</i>.
and is not relevant to the choice of reflections for refinement.
<i>R</i>-factors based on <i>F</i>^2^ are statistically about twice as large
as those based on <i>F</i>, and <i>R</i>- factors based on ALL data will be
even larger.
;
_reflns_number_total     2996
_reflns_number_gt     2133
_reflns_threshold_expression     I>2\s(I)
_refine_ls_structure_factor_coef     Fsqd
_refine_ls_matrix_type     full
_refine_ls_R_factor_all     0.0571
_refine_ls_R_factor_gt     0.0362
_refine_ls_wR_factor_gt     0.0847
_refine_ls_wR_factor_ref     0.0949
_refine_ls_goodness_of_fit_ref     0.930
_refine_ls_restrained_S_all     0.930
_refine_ls_number_reflns     2996
_refine_ls_number_parameters     221
_refine_ls_number_restraints     0
_refine_ls_hydrogen_treatment     mixed
_refine_ls_weighting_scheme     calc
_refine_ls_weighting_details
                 'calc w=1/[\s^2^(Fo^2^)+(0.0571P)^2^] where P=(Fo^2^+2Fc^2^)/3'
_atom_sites_solution_hydrogens     geom
_atom_sites_solution_primary     direct
_atom_sites_solution_secondary     difmap
_refine_ls_shift/su_max     0.001
_refine_ls_shift/su_mean     0.000
_refine_diff_density_max     0.214
_refine_diff_density_min     -0.176
_refine_ls_extinction_method     none
_refine_ls_extinction_coef     ?
loop_
    _atom_type_symbol
    _atom_type_description
    _atom_type_scat_dispersion_real
    _atom_type_scat_dispersion_imag
    _atom_type_scat_source
    'C' 'C' 0.0033 0.0016
                         'International Tables Vol C Tables 4.2.6.8 and 6.1.1.4'
    'H' 'H' 0.0000 0.0000
                         'International Tables Vol C Tables 4.2.6.8 and 6.1.1.4'
    'O' 'O' 0.0106 0.0060
                         'International Tables Vol C Tables 4.2.6.8 and 6.1.1.4'
_computing_data_collection     'CrysAlis CCD (Oxford Diffraction, 2009)'
_computing_cell_refinement     'CrysAlis RED (Oxford Diffraction, 2009)'
_computing_data_reduction     'CrysAlis RED (Oxford Diffraction, 2009)'
_computing_structure_solution     'SHELXS97 (Sheldrick, 2008)'
_computing_structure_refinement     'SHELXL97 (Sheldrick, 2008)'
_computing_molecular_graphics
            'ORTEP-3 (Farrugia, 1997) and Mercury (Macrae <i>et al.</i>,  2008)'
_computing_publication_material     ''SHELXL97 (Sheldrick, 2008)'
loop_
    _atom_site_type_symbol
    _atom_site_label
    _atom_site_fract_x
    _atom_site_fract_y
    _atom_site_fract_z
    _atom_site_U_iso_or_equiv
    _atom_site_adp_type
    _atom_site_calc_flag
    _atom_site_refinement_flags
    _atom_site_occupancy
    _atom_site_disorder_assembly
    _atom_site_disorder_group
    O O1 0.20822(14) 0.62332(7) 0.54962(6) 0.0238(3) Uani d . 1 . .
    C C1 -0.0671(2) 0.63609(8) 0.65477(9) 0.0192(3) Uani d . 1 . .
    C C2 -0.2658(2) 0.67842(8) 0.68106(9) 0.0215(3) Uani d . 1 . .
    H H2A -0.2439 0.7359 0.6801 0.026 Uiso calc R 1 . .
    H H2B -0.3779 0.6657 0.6383 0.026 Uiso calc R 1 . .
    C C3 -0.3275(2) 0.65309(8) 0.77314(9) 0.0249(3) Uani d . 1 . .
    H H3 -0.4570 0.6805 0.7881 0.030 Uiso calc R 1 . .
    C C4 -0.1578(2) 0.67522(9) 0.84012(10) 0.0297(4) Uani d . 1 . .
    H H4A -0.1979 0.6597 0.8994 0.036 Uiso calc R 1 . .
    H H4B -0.1357 0.7327 0.8396 0.036 Uiso calc R 1 . .
    C C5 0.0398(2) 0.63284(9) 0.81687(9) 0.0287(4) Uani d . 1 . .
    H H5 0.1516 0.6474 0.8601 0.034 Uiso calc R 1 . .
    C C6 0.0060(2) 0.54372(9) 0.81919(10) 0.0326(4) Uani d . 1 . .
    H H6A 0.1342 0.5162 0.8053 0.039 Uiso calc R 1 . .
    H H6B -0.0334 0.5275 0.8783 0.039 Uiso calc R 1 . .
    C C7 -0.1637(2) 0.52169(9) 0.75231(10) 0.0275(4) Uani d . 1 . .
    H H7 -0.1866 0.4637 0.7537 0.033 Uiso calc R 1 . .
    C C8 -0.0988(2) 0.54619(8) 0.66034(9) 0.0239(3) Uani d . 1 . .
    H H8A -0.2055 0.5299 0.6166 0.029 Uiso calc R 1 . .
    H H8B 0.0301 0.5191 0.6465 0.029 Uiso calc R 1 . .
    C C9 -0.3624(2) 0.56423(9) 0.77457(10) 0.0278(4) Uani d . 1 . .
    H H9A -0.4726 0.5500 0.7315 0.033 Uiso calc R 1 . .
    H H9B -0.4054 0.5479 0.8332 0.033 Uiso calc R 1 . .
    C C10 0.1005(2) 0.65811(9) 0.72486(9) 0.0241(3) Uani d . 1 . .
    H H10A 0.2308 0.6323 0.7105 0.029 Uiso calc R 1 . .
    H H10B 0.1228 0.7156 0.7241 0.029 Uiso calc R 1 . .
    C C11 0.0093(2) 0.66125(8) 0.56147(9) 0.0195(3) Uani d . 1 . .
    C C12 0.0501(2) 0.75000(8) 0.55950(8) 0.0202(3) Uani d . 1 . .
    C C13 0.2443(2) 0.78085(8) 0.57812(9) 0.0235(3) Uani d . 1 . .
    H H13 0.3561 0.7463 0.5898 0.028 Uiso calc R 1 . .
    C C14 0.2764(2) 0.86159(9) 0.57982(9) 0.0270(4) Uani d . 1 . .
    H H14 0.4097 0.8817 0.5925 0.032 Uiso calc R 1 . .
    C C15 0.1154(2) 0.91283(9) 0.56323(9) 0.0288(4) Uani d . 1 . .
    H H15 0.1373 0.9679 0.5655 0.035 Uiso calc R 1 . .
    C C16 -0.0776(2) 0.88315(9) 0.54334(10) 0.0292(4) Uani d . 1 . .
    H H16 -0.1885 0.9180 0.5315 0.035 Uiso calc R 1 . .
    C C17 -0.1100(2) 0.80241(8) 0.54063(9) 0.0247(3) Uani d . 1 . .
    H H17 -0.2426 0.7827 0.5258 0.030 Uiso calc R 1 . .
    C C18 -0.1246(2) 0.64101(8) 0.47894(9) 0.0211(3) Uani d . 1 . .
    C C19 -0.0360(2) 0.65919(8) 0.39898(9) 0.0245(3) Uani d . 1 . .
    H H19 0.0992 0.6797 0.3993 0.029 Uiso calc R 1 . .
    C C20 -0.1413(2) 0.64783(8) 0.31960(9) 0.0274(4) Uani d . 1 . .
    H H20 -0.0782 0.6610 0.2666 0.033 Uiso calc R 1 . .
    C C21 -0.3378(2) 0.61734(9) 0.31742(10) 0.0292(4) Uani d . 1 . .
    H H21 -0.4101 0.6092 0.2633 0.035 Uiso calc R 1 . .
    C C22 -0.4266(2) 0.59892(9) 0.39521(10) 0.0308(4) Uani d . 1 . .
    H H22 -0.5614 0.5780 0.3943 0.037 Uiso calc R 1 . .
    C C23 -0.3220(2) 0.61044(9) 0.47534(9) 0.0263(4) Uani d . 1 . .
    H H23 -0.3865 0.5972 0.5280 0.032 Uiso calc R 1 . .
    H H1O 0.191(3) 0.5765(11) 0.5483(11) 0.048(6) Uiso d . 1 . .
loop_
    _atom_site_aniso_label
    _atom_site_aniso_U_11
    _atom_site_aniso_U_22
    _atom_site_aniso_U_33
    _atom_site_aniso_U_12
    _atom_site_aniso_U_13
    _atom_site_aniso_U_23
    O1 0.0194(5) 0.0248(7) 0.0275(6) 0.0000(4) 0.0027(4) 0.0009(5)
    C1 0.0199(7) 0.0181(8) 0.0197(8) 0.0010(6) -0.0001(6) 0.0011(6)
    C2 0.0228(8) 0.0205(8) 0.0212(8) 0.0009(6) 0.0012(6) 0.0013(6)
    C3 0.0262(8) 0.0255(8) 0.0232(8) 0.0028(6) 0.0053(6) 0.0020(6)
    C4 0.0374(9) 0.0331(9) 0.0189(8) -0.0015(7) 0.0059(7) 0.0013(7)
    C5 0.0303(9) 0.0349(9) 0.0204(8) -0.0023(7) -0.0042(7) 0.0039(7)
    C6 0.0335(9) 0.0373(10) 0.0272(9) 0.0060(7) 0.0029(7) 0.0131(7)
    C7 0.0314(9) 0.0193(8) 0.0322(9) 0.0004(6) 0.0048(7) 0.0063(6)
    C8 0.0232(8) 0.0215(8) 0.0270(8) 0.0010(6) 0.0023(6) 0.0012(6)
    C9 0.0291(9) 0.0281(9) 0.0265(9) -0.0014(6) 0.0054(7) 0.0056(7)
    C10 0.0227(8) 0.0265(9) 0.0229(8) -0.0006(6) -0.0015(6) 0.0021(6)
    C11 0.0175(7) 0.0206(8) 0.0204(8) 0.0013(6) 0.0009(6) 0.0000(6)
    C12 0.0245(8) 0.0215(8) 0.0146(7) -0.0016(6) 0.0019(6) 0.0002(6)
    C13 0.0255(8) 0.0264(9) 0.0185(8) -0.0014(6) -0.0003(6) 0.0015(6)
    C14 0.0321(9) 0.0304(9) 0.0185(8) -0.0098(7) -0.0004(6) -0.0005(6)
    C15 0.0441(10) 0.0206(8) 0.0218(8) -0.0056(7) 0.0035(7) -0.0001(6)
    C16 0.0370(9) 0.0233(9) 0.0274(9) 0.0032(7) 0.0023(7) 0.0042(6)
    C17 0.0253(8) 0.0244(9) 0.0244(8) -0.0011(6) 0.0011(6) 0.0029(6)
    C18 0.0252(8) 0.0173(8) 0.0208(8) 0.0013(6) -0.0003(6) -0.0018(6)
    C19 0.0273(8) 0.0216(8) 0.0247(8) -0.0017(6) 0.0027(6) 0.0007(6)
    C20 0.0401(9) 0.0236(8) 0.0187(8) 0.0016(7) 0.0032(7) 0.0003(6)
    C21 0.0357(9) 0.0302(9) 0.0214(8) 0.0010(7) -0.0048(7) -0.0038(7)
    C22 0.0283(9) 0.0337(9) 0.0300(9) -0.0060(7) -0.0035(7) -0.0048(7)
    C23 0.0261(8) 0.0297(9) 0.0231(8) -0.0033(7) 0.0025(6) -0.0009(6)
_geom_special_details
;
All e.s.d.'s (except the e.s.d. in the dihedral angle between two l.s. planes)
are estimated using the full covariance matrix. The cell e.s.d.'s are taken
into account individually in the estimation of e.s.d.'s in distances, angles
and torsion angles; correlations between e.s.d.'s in cell parameters are only
used when they are defined by crystal symmetry. An approximate (isotropic)
treatment of cell e.s.d.'s is used for estimating e.s.d.'s involving l.s.
planes.
;
loop_
    _geom_bond_atom_site_label_1
    _geom_bond_atom_site_label_2
    _geom_bond_site_symmetry_2
    _geom_bond_distance
    _geom_bond_publ_flag
    O1 C11 . 1.4693(16) ?
    O1 H1O . 0.806(18) ?
    C1 C8 . 1.5482(19) ?
    C1 C2 . 1.5507(18) ?
    C1 C10 . 1.5535(18) ?
    C1 C11 . 1.5895(18) ?
    C2 C3 . 1.5425(18) ?
    C2 H2A . 0.9900 ?
    C2 H2B . 0.9900 ?
    C3 C9 . 1.531(2) ?
    C3 C4 . 1.532(2) ?
    C3 H3 . 1.0000 ?
    C4 C5 . 1.532(2) ?
    C4 H4A . 0.9900 ?
    C4 H4B . 0.9900 ?
    C5 C6 . 1.535(2) ?
    C5 C10 . 1.5393(19) ?
    C5 H5 . 1.0000 ?
    C6 C7 . 1.530(2) ?
    C6 H6A . 0.9900 ?
    C6 H6B . 0.9900 ?
    C7 C9 . 1.536(2) ?
    C7 C8 . 1.5434(19) ?
    C7 H7 . 1.0000 ?
    C8 H8A . 0.9900 ?
    C8 H8B . 0.9900 ?
    C9 H9A . 0.9900 ?
    C9 H9B . 0.9900 ?
    C10 H10A . 0.9900 ?
    C10 H10B . 0.9900 ?
    C11 C12 . 1.5357(19) ?
    C11 C18 . 1.5513(19) ?
    C12 C13 . 1.3942(18) ?
    C12 C17 . 1.3986(19) ?
    C13 C14 . 1.3915(19) ?
    C13 H13 . 0.9500 ?
    C14 C15 . 1.384(2) ?
    C14 H14 . 0.9500 ?
    C15 C16 . 1.383(2) ?
    C15 H15 . 0.9500 ?
    C16 C17 . 1.392(2) ?
    C16 H16 . 0.9500 ?
    C17 H17 . 0.9500 ?
    C18 C23 . 1.3906(19) ?
    C18 C19 . 1.4079(19) ?
    C19 C20 . 1.3901(19) ?
    C19 H19 . 0.9500 ?
    C20 C21 . 1.385(2) ?
    C20 H20 . 0.9500 ?
    C21 C22 . 1.380(2) ?
    C21 H21 . 0.9500 ?
    C22 C23 . 1.399(2) ?
    C22 H22 . 0.9500 ?
    C23 H23 . 0.9500 ?
loop_
    _geom_angle_atom_site_label_1
    _geom_angle_atom_site_label_2
    _geom_angle_atom_site_label_3
    _geom_angle_site_symmetry_1
    _geom_angle_site_symmetry_3
    _geom_angle
    _geom_angle_publ_flag
    C11 O1 H1O . . 108.3(13) ?
    C8 C1 C2 . . 109.33(11) ?
    C8 C1 C10 . . 107.05(11) ?
    C2 C1 C10 . . 106.57(11) ?
    C8 C1 C11 . . 111.29(10) ?
    C2 C1 C11 . . 113.60(11) ?
    C10 C1 C11 . . 108.69(11) ?
    C3 C2 C1 . . 110.83(11) ?
    C3 C2 H2A . . 109.5 ?
    C1 C2 H2A . . 109.5 ?
    C3 C2 H2B . . 109.5 ?
    C1 C2 H2B . . 109.5 ?
    H2A C2 H2B . . 108.1 ?
    C9 C3 C4 . . 109.77(12) ?
    C9 C3 C2 . . 109.48(11) ?
    C4 C3 C2 . . 109.72(12) ?
    C9 C3 H3 . . 109.3 ?
    C4 C3 H3 . . 109.3 ?
    C2 C3 H3 . . 109.3 ?
    C3 C4 C5 . . 108.96(12) ?
    C3 C4 H4A . . 109.9 ?
    C5 C4 H4A . . 109.9 ?
    C3 C4 H4B . . 109.9 ?
    C5 C4 H4B . . 109.9 ?
    H4A C4 H4B . . 108.3 ?
    C4 C5 C6 . . 109.72(12) ?
    C4 C5 C10 . . 109.11(12) ?
    C6 C5 C10 . . 109.86(12) ?
    C4 C5 H5 . . 109.4 ?
    C6 C5 H5 . . 109.4 ?
    C10 C5 H5 . . 109.4 ?
    C7 C6 C5 . . 109.20(12) ?
    C7 C6 H6A . . 109.8 ?
    C5 C6 H6A . . 109.8 ?
    C7 C6 H6B . . 109.8 ?
    C5 C6 H6B . . 109.8 ?
    H6A C6 H6B . . 108.3 ?
    C6 C7 C9 . . 109.53(12) ?
    C6 C7 C8 . . 109.22(12) ?
    C9 C7 C8 . . 109.67(11) ?
    C6 C7 H7 . . 109.5 ?
    C9 C7 H7 . . 109.5 ?
    C8 C7 H7 . . 109.5 ?
    C7 C8 C1 . . 111.07(11) ?
    C7 C8 H8A . . 109.4 ?
    C1 C8 H8A . . 109.4 ?
    C7 C8 H8B . . 109.4 ?
    C1 C8 H8B . . 109.4 ?
    H8A C8 H8B . . 108.0 ?
    C3 C9 C7 . . 109.63(12) ?
    C3 C9 H9A . . 109.7 ?
    C7 C9 H9A . . 109.7 ?
    C3 C9 H9B . . 109.7 ?
    C7 C9 H9B . . 109.7 ?
    H9A C9 H9B . . 108.2 ?
    C5 C10 C1 . . 111.56(12) ?
    C5 C10 H10A . . 109.3 ?
    C1 C10 H10A . . 109.3 ?
    C5 C10 H10B . . 109.3 ?
    C1 C10 H10B . . 109.3 ?
    H10A C10 H10B . . 108.0 ?
    O1 C11 C12 . . 105.98(11) ?
    O1 C11 C18 . . 106.15(10) ?
    C12 C11 C18 . . 107.24(10) ?
    O1 C11 C1 . . 107.44(10) ?
    C12 C11 C1 . . 110.09(10) ?
    C18 C11 C1 . . 119.16(11) ?
    C13 C12 C17 . . 118.12(13) ?
    C13 C12 C11 . . 121.66(12) ?
    C17 C12 C11 . . 120.21(12) ?
    C14 C13 C12 . . 120.80(14) ?
    C14 C13 H13 . . 119.6 ?
    C12 C13 H13 . . 119.6 ?
    C15 C14 C13 . . 120.47(14) ?
    C15 C14 H14 . . 119.8 ?
    C13 C14 H14 . . 119.8 ?
    C16 C15 C14 . . 119.45(14) ?
    C16 C15 H15 . . 120.3 ?
    C14 C15 H15 . . 120.3 ?
    C15 C16 C17 . . 120.31(14) ?
    C15 C16 H16 . . 119.8 ?
    C17 C16 H16 . . 119.8 ?
    C16 C17 C12 . . 120.82(13) ?
    C16 C17 H17 . . 119.6 ?
    C12 C17 H17 . . 119.6 ?
    C23 C18 C19 . . 117.20(13) ?
    C23 C18 C11 . . 127.72(13) ?
    C19 C18 C11 . . 115.02(12) ?
    C20 C19 C18 . . 121.63(14) ?
    C20 C19 H19 . . 119.2 ?
    C18 C19 H19 . . 119.2 ?
    C21 C20 C19 . . 120.27(14) ?
    C21 C20 H20 . . 119.9 ?
    C19 C20 H20 . . 119.9 ?
    C22 C21 C20 . . 118.85(14) ?
    C22 C21 H21 . . 120.6 ?
    C20 C21 H21 . . 120.6 ?
    C21 C22 C23 . . 121.22(14) ?
    C21 C22 H22 . . 119.4 ?
    C23 C22 H22 . . 119.4 ?
    C18 C23 C22 . . 120.82(14) ?
    C18 C23 H23 . . 119.6 ?
    C22 C23 H23 . . 119.6 ?
