# Supplementary material for: (1-Adamant­yl)diphenyl­methano­l
Source: Acta Crystallogr Sect E Struct Rep Online. 2010 Jun 16;66(Pt 7):o1626. doi: 10.1107/S1600536810021707 (PMC3006764; doi:10.1107/S1600536810021707)
Supplement: Supplementary file 2 [file e-66-o1626-Isup2.hkl]

# 
# h,k,l, Fc-squared, Fo-squared, sigma(Fo-squared) and status flag 
# 
data_I
_shelx_title ' vicha12 in P2(1)/n' 
_shelx_refln_list_code          4 
_shelx_F_calc_maximum      182.34 
_exptl_crystal_F_000       688.00 
_reflns_d_resolution_high  0.8410 
 
loop_ 
 _symmetry_equiv_pos_as_xyz 
 'x, y, z' 
 '-x+1/2, y+1/2, -z+1/2' 
 '-x, -y, -z' 
 'x-1/2, -y-1/2, z-1/2' 
 
_cell_length_a     6.5370 
_cell_length_b    17.0366 
_cell_length_c    15.3220 
_cell_angle_alpha  90.000 
_cell_angle_beta   91.993 
_cell_angle_gamma  90.000 
 
_shelx_F_squared_multiplier     1.000 
 
loop_ 
 _refln_index_h 
 _refln_index_k 
 _refln_index_l 
 _refln_F_squared_calc 
 _refln_F_squared_meas 
 _refln_F_squared_sigma 
 _refln_observed_status 
   2   0   0        1.91        2.63      1.90 o 
   4   0   0      516.80      524.36     10.98 o 
   6   0   0        4.76        2.91      8.32 o 
   1   1   0     2973.77     2747.14     18.48 o 
   2   1   0      107.75      103.04      3.37 o 
   3   1   0      362.01      361.71      6.33 o 
   4   1   0      137.98      161.95      5.51 o 
   5   1   0      251.80      258.56      9.63 o 
   6   1   0      283.46      306.86     13.53 o 
   7   1   0        0.07        6.57      6.19 o 
   1   2   0    16746.37    14558.37     31.09 o 
   2   2   0      343.78      337.36      5.35 o 
   3   2   0      381.47      434.82      5.88 o 
   4   2   0      288.86      311.52      6.65 o 
   5   2   0      388.74      395.21     16.66 o 
   6   2   0      117.27      119.42     10.95 o 
   7   2   0        3.39        3.38      6.18 o 
   1   3   0     2211.40     2168.30     10.88 o 
   2   3   0     1577.29     1575.86      9.19 o 
   3   3   0      179.53      193.96      5.13 o 
   4   3   0      619.69      676.46      8.36 o 
   5   3   0        1.39        3.23      3.64 o 
   6   3   0       13.07        8.16      5.11 o 
   7   3   0        0.30        3.78      5.86 o 
   0   4   0    33246.82    29761.22     87.81 o 
   1   4   0       53.11       49.39      2.73 o 
   2   4   0       31.53       31.27      3.64 o 
   3   4   0     2483.33     2639.44     14.21 o 
   4   4   0      195.81      196.04      9.70 o 
   5   4   0      192.03      190.72      9.23 o 
   6   4   0        1.76        1.92      3.90 o 
   7   4   0       77.14       70.07     10.75 o 
   1   5   0     3208.72     3135.96     28.21 o 
   2   5   0      247.52      293.53      7.59 o 
   3   5   0      228.70      254.24      8.25 o 
   4   5   0      467.70      510.18     12.99 o 
   5   5   0       39.34       35.84      7.17 o 
   6   5   0       15.31       16.59      6.64 o 
   7   5   0      106.13      131.36     12.67 o 
   0   6   0     3243.69     3333.67     19.78 o 
   1   6   0       17.58       26.32      3.53 o 
   2   6   0        7.34        6.66      3.05 o 
   3   6   0      336.32      363.20      8.73 o 
   4   6   0       22.96       25.86      6.46 o 
   5   6   0      209.76      184.83     10.14 o 
   6   6   0      120.02      112.60     10.18 o 
   7   6   0       21.72       23.68      5.93 o 
   1   7   0     6947.90     7306.23    100.81 o 
   2   7   0     2107.85     2267.35     13.15 o 
   3   7   0      214.00      213.01      8.88 o 
   4   7   0       75.41       76.36      8.51 o 
   5   7   0       21.88       27.32      6.49 o 
   6   7   0       17.10        8.55      4.80 o 
   7   7   0        1.81        6.63      5.32 o 
   0   8   0     2158.82     2401.14     21.58 o 
   1   8   0      703.94      743.17     16.34 o 
   2   8   0       71.34       51.41      4.85 o 
   3   8   0       24.89       21.12      4.06 o 
   4   8   0       37.78       30.44      7.61 o 
   5   8   0       93.89       86.65     10.17 o 
   6   8   0        0.04        5.89      4.64 o 
   7   8   0       25.28       18.04      5.77 o 
   1   9   0     2511.59     2581.18     51.01 o 
   2   9   0      453.45      461.15      8.40 o 
   3   9   0       65.35       63.50      6.81 o 
   4   9   0        4.70        3.13      5.37 o 
   5   9   0       54.49       47.52      8.77 o 
   6   9   0       82.90       88.42     10.34 o 
   0  10   0     2518.86     2721.13     47.28 o 
   1  10   0        3.47       35.80     19.18 o 
   2  10   0      610.48      607.54      9.76 o 
   3  10   0        0.00        2.73      3.19 o 
   4  10   0       16.32       13.66      7.62 o 
   5  10   0       36.49       27.16      8.59 o 
   6  10   0       50.21       41.22     10.57 o 
   1  11   0     1946.52     1990.13     35.79 o 
   2  11   0       58.81       48.32      5.36 o 
   3  11   0       15.52       16.78      5.00 o 
   4  11   0      219.54      227.81     15.72 o 
   5  11   0       35.87       24.56      7.89 o 
   6  11   0       75.46       81.20     10.24 o 
   0  12   0      181.15      184.72     11.92 o 
   1  12   0       80.51       79.39      7.50 o 
   2  12   0      171.57      161.03      7.59 o 
   3  12   0       54.34       50.55      6.94 o 
   4  12   0        5.05        2.58      6.73 o 
   5  12   0        0.00        3.57      6.10 o 
   6  12   0       33.95       29.16      7.56 o 
   1  13   0      333.29      356.85     12.07 o 
   2  13   0      203.13      183.85      8.08 o 
   3  13   0        1.35        5.28      4.09 o 
   4  13   0      339.13      339.97     15.07 o 
   5  13   0       33.01       29.45     11.34 o 
   0  14   0       19.08       11.60      5.13 o 
   1  14   0      331.68      350.48     11.85 o 
   2  14   0       32.21       26.75      5.43 o 
   3  14   0        0.88        5.37      4.00 o 
   4  14   0       26.72       22.43      6.93 o 
   5  14   0        5.89        7.15      6.12 o 
   1  15   0       12.18       10.28      6.06 o 
   2  15   0       30.45       31.02      5.60 o 
   3  15   0       21.02       13.50      4.85 o 
   4  15   0      131.29      141.47      9.97 o 
   5  15   0        6.21        7.43      8.26 o 
   0  16   0       14.02       15.53     10.82 o 
   1  16   0        0.08        5.64      4.04 o 
   2  16   0       35.40       36.08      6.43 o 
   3  16   0       12.54       13.27      5.15 o 
   4  16   0        0.65        8.40      6.83 o 
   1  17   0       95.65      136.45     10.67 o 
   2  17   0       75.42       62.38      9.72 o 
   3  17   0       16.11       10.69      6.62 o 
   4  17   0       30.68       37.96      9.18 o 
   0  18   0        1.89        4.94     11.02 o 
   1  18   0       15.12       10.89      5.82 o 
   2  18   0       10.08       22.15     12.32 o 
   3  18   0       33.20       17.97      8.20 o 
   1  19   0        0.03        6.26      9.28 o 
   2  19   0       79.76      102.20     12.10 o 
   0  20   0       15.47       28.49     20.35 o 
   1  20   0       12.23       11.06     10.07 o 
  -7   0   1        0.00        5.88      8.67 o 
  -5   0   1        2.00        6.98      6.38 o 
  -3   0   1      180.21      193.50      8.71 o 
   1   0   1    11947.53    10918.83     33.69 o 
   3   0   1       69.22       69.51      4.86 o 
   5   0   1      954.05      932.81     18.60 o 
   7   0   1       16.13       10.87     11.03 o 
  -7   1   1       37.33       44.83     10.11 o 
  -6   1   1       52.43       60.94     10.09 o 
  -5   1   1      248.72      237.90      8.12 o 
  -4   1   1       10.65        5.44      2.34 o 
  -3   1   1     2307.96     2525.87     12.56 o 
  -2   1   1        2.76        2.27      1.38 o 
  -1   1   1     3041.38     2853.17     18.84 o 
   1   1   1     4013.44     3852.27     20.83 o 
   2   1   1       51.74       45.37      3.30 o 
   3   1   1     1121.78     1209.46      8.15 o 
   4   1   1        0.38        2.64      1.88 o 
   5   1   1        0.01        3.09      2.64 o 
   6   1   1        0.45        4.28      3.55 o 
   7   1   1        2.93        6.54      7.62 o 
  -7   2   1        0.41        5.22      6.27 o 
  -6   2   1      174.02      190.17     16.43 o 
  -5   2   1        0.05        3.84      3.43 o 
  -4   2   1      982.06     1025.47      9.80 o 
  -3   2   1     1602.62     1686.97     11.81 o 
  -2   2   1      330.01      283.49      6.02 o 
  -1   2   1     4002.58     3733.76     71.28 o 
   1   2   1      325.28      309.40      5.19 o 
   2   2   1      972.87      899.54     10.70 o 
   3   2   1       22.76       30.37      2.85 o 
   4   2   1      354.49      310.25      6.53 o 
   5   2   1       22.43       18.29      5.21 o 
   6   2   1      260.44      264.91     11.56 o 
   7   2   1        1.85        6.50      5.08 o 
  -7   3   1        0.14        3.55      5.01 o 
  -6   3   1      233.55      216.21     15.78 o 
  -5   3   1       93.20       79.36      7.01 o 
  -4   3   1       18.78       16.40      3.40 o 
  -3   3   1     1441.77     1555.73     10.52 o 
  -2   3   1     5008.49     5071.11     78.77 o 
  -1   3   1     4333.35     4133.70     56.64 o 
   0   3   1     2094.25     2043.65     11.03 o 
   1   3   1      618.79      565.65     12.35 o 
   2   3   1      695.31      702.91      6.61 o 
   3   3   1      483.55      514.31      5.94 o 
   4   3   1      114.94       96.48      5.00 o 
   5   3   1       74.52       83.73     10.95 o 
   6   3   1       53.83       42.67      6.96 o 
   7   3   1      144.20      157.32     12.31 o 
  -7   4   1       19.91       13.82      9.24 o 
  -6   4   1       22.00       17.91      6.67 o 
  -5   4   1       62.05       59.28      6.94 o 
  -4   4   1        9.23        7.95      3.68 o 
  -3   4   1      176.83      175.06      5.67 o 
  -2   4   1     1266.43     1275.35     27.31 o 
  -1   4   1     4600.34     4499.23     68.19 o 
   0   4   1        3.10        9.67      2.17 o 
   1   4   1      957.37      968.44      9.04 o 
   2   4   1        2.47        6.54      2.38 o 
   3   4   1      134.92      128.27      4.29 o 
   4   4   1        0.99        2.35      2.27 o 
   5   4   1       19.13       12.41      5.52 o 
   6   4   1      159.45      159.42     10.21 o 
   7   4   1        5.84        5.56      6.50 o 
  -7   5   1        0.06        3.62      4.64 o 
  -6   5   1        3.34        6.46      7.41 o 
  -5   5   1       18.38       14.62      5.52 o 
  -4   5   1      254.74      279.45      8.30 o 
  -3   5   1     1688.66     1897.34     39.57 o 
  -2   5   1     1124.91     1141.32     10.11 o 
  -1   5   1       39.29       43.69      3.23 o 
   0   5   1     2136.58     2101.24     17.52 o 
   1   5   1      539.42      501.54      7.85 o 
   2   5   1      712.79      733.98      8.53 o 
   3   5   1     1098.12     1229.65     10.66 o 
   4   5   1       42.67       38.13      8.68 o 
   5   5   1      163.10      175.31     14.64 o 
   6   5   1        3.83        3.43      4.30 o 
   7   5   1       11.53        7.33      6.41 o 
  -7   6   1        1.21        4.12      5.10 o 
  -6   6   1      529.20      523.25     15.07 o 
  -5   6   1        2.55        3.07      3.37 o 
  -4   6   1      896.80      940.14     12.13 o 
  -3   6   1      606.32      648.89     12.42 o 
  -2   6   1      134.33      138.05      4.57 o 
  -1   6   1        8.03       15.66      2.90 o 
   0   6   1     3000.37     2935.60     23.71 o 
   1   6   1     2081.95     2031.92     41.35 o 
   2   6   1      144.97      118.99      5.98 o 
   3   6   1       15.66       11.91      3.70 o 
   4   6   1        5.63        7.21      5.56 o 
   5   6   1        0.00        2.69      3.32 o 
   6   6   1       29.36       19.49      6.21 o 
   7   6   1      132.53      175.59     13.04 o 
  -7   7   1        4.18        6.53      6.06 o 
  -6   7   1       34.44       34.21      7.69 o 
  -5   7   1       36.90       29.41      6.54 o 
  -4   7   1        1.76        3.79      3.75 o 
  -3   7   1       26.90       16.37      4.23 o 
  -2   7   1      295.73      318.42      6.20 o 
  -1   7   1        1.32        2.70      1.83 o 
   0   7   1     3639.59     3779.99     74.08 o 
   1   7   1      248.95      277.47      6.77 o 
   2   7   1      286.26      290.65      7.41 o 
   3   7   1      143.76      132.45      7.19 o 
   4   7   1       39.22       33.53      7.21 o 
   5   7   1      152.21      139.60      8.55 o 
   6   7   1        5.90        8.22      4.54 o 
   7   7   1      259.73      285.89     13.53 o 
  -7   8   1       69.07       86.93     12.29 o 
  -6   8   1        0.66        1.24      4.22 o 
  -5   8   1        0.71        5.75      4.53 o 
  -4   8   1       16.54       14.70      4.66 o 
  -3   8   1       31.46       35.52      4.76 o 
  -2   8   1     1060.15     1071.32     14.98 o 
  -1   8   1     2569.33     2736.77     28.31 o 
   0   8   1     5643.88     6020.96    107.07 o 
   1   8   1     1544.62     1515.38     18.14 o 
   2   8   1      466.39      489.51      8.65 o 
   3   8   1        4.46        2.68      2.77 o 
   4   8   1      186.55      182.35     11.86 o 
   5   8   1       39.78       32.03      7.53 o 
   6   8   1        0.08        5.01      4.33 o 
   7   8   1       26.76       18.26      6.16 o 
  -6   9   1      106.43      102.83     11.31 o 
  -5   9   1       62.68       54.76      8.09 o 
  -4   9   1       16.76        9.83      5.20 o 
  -3   9   1      760.21      803.52     12.75 o 
  -2   9   1     2160.61     2204.52     32.88 o 
  -1   9   1      251.75      266.74      7.55 o 
   0   9   1      116.90      175.84      8.88 o 
   1   9   1      800.42      875.57     10.77 o 
   2   9   1       32.58       30.33      4.15 o 
   3   9   1       44.98       45.20      6.09 o 
   4   9   1      129.10      109.11     12.12 o 
   5   9   1      145.47      126.82     11.86 o 
   6   9   1      125.73      109.78      9.61 o 
  -6  10   1       35.55       29.14      8.63 o 
  -5  10   1       45.87       28.37      8.39 o 
  -4  10   1       88.27       75.68      9.43 o 
  -3  10   1       16.05       17.60      4.68 o 
  -2  10   1      210.37      200.00      7.02 o 
  -1  10   1      301.27      271.91      8.53 o 
   0  10   1       44.62       44.11      3.41 o 
   1  10   1      904.34      953.21     11.41 o 
   2  10   1      830.78      816.97     11.59 o 
   3  10   1       20.52       14.98      5.47 o 
   4  10   1       14.10        9.97      5.51 o 
   5  10   1       30.90       33.94      8.05 o 
   6  10   1       44.90       38.42      8.55 o 
  -6  11   1        3.49        4.11      5.42 o 
  -5  11   1       27.08       12.25      6.76 o 
  -4  11   1      859.73      878.94     21.75 o 
  -3  11   1        2.60        6.40      4.25 o 
  -2  11   1      165.12      162.59      7.68 o 
  -1  11   1      872.22      847.89     12.50 o 
   0  11   1       42.98       46.17      4.16 o 
   1  11   1      151.13      158.27      7.11 o 
   2  11   1       70.42       62.31      5.01 o 
   3  11   1     1785.80     1878.81     27.21 o 
   4  11   1      287.95      285.42     11.50 o 
   5  11   1       95.57      104.93     10.32 o 
   6  11   1        9.35        8.53      6.39 o 
  -6  12   1       12.55        8.69      7.05 o 
  -5  12   1      176.02      180.21     14.21 o 
  -4  12   1       19.60       21.31      7.66 o 
  -3  12   1     1726.33     1773.45     19.43 o 
  -2  12   1     2068.88     2141.15     19.44 o 
  -1  12   1        7.49       16.98      4.83 o 
   0  12   1      106.16      114.46      6.34 o 
   1  12   1      307.86      315.29      8.43 o 
   2  12   1      165.52      172.63      8.67 o 
   3  12   1       37.89       34.83      5.70 o 
   4  12   1      242.69      225.59     11.64 o 
   5  12   1       21.36        9.79      5.29 o 
   6  12   1        1.01        5.59      5.85 o 
  -5  13   1       25.95       14.06      8.19 o 
  -4  13   1       50.11       47.87     10.48 o 
  -3  13   1     1837.56     1851.22     21.43 o 
  -2  13   1     2631.32     2761.10     22.01 o 
  -1  13   1       48.16       45.13      7.37 o 
   0  13   1        2.18        3.85      2.98 o 
   1  13   1        0.13        4.57      3.27 o 
   2  13   1       16.05       12.41      4.56 o 
   3  13   1      116.72      113.92      8.24 o 
   4  13   1        5.68        6.56      4.18 o 
   5  13   1       68.00       60.39      9.59 o 
  -5  14   1        1.56        7.69      6.87 o 
  -4  14   1      150.72      154.39     15.53 o 
  -3  14   1      390.18      355.42     12.10 o 
  -2  14   1        0.08        3.42      2.90 o 
  -1  14   1      323.52      373.79     11.16 o 
   0  14   1        3.90        3.56      4.01 o 
   1  14   1       15.24       15.27      4.86 o 
   2  14   1      558.52      593.10     13.40 o 
   3  14   1       27.10       23.22      5.63 o 
   4  14   1        0.12        4.41      4.14 o 
   5  14   1       10.93        9.67      6.42 o 
  -5  15   1       13.68        5.40      8.87 o 
  -4  15   1      119.16      100.88     11.88 o 
  -3  15   1       34.56       26.71      7.88 o 
  -2  15   1        3.59        6.48      4.11 o 
  -1  15   1      251.31      216.37     12.35 o 
   0  15   1       91.15       73.52      7.76 o 
   1  15   1        7.62        3.48      4.88 o 
   2  15   1      299.24      290.50     10.43 o 
   3  15   1        5.46        3.93      4.32 o 
   4  15   1        0.76        3.43      4.08 o 
   5  15   1       10.22       10.16      7.40 o 
  -4  16   1        3.95        7.54      6.63 o 
  -3  16   1      120.36      106.76     10.28 o 
  -2  16   1      320.96      325.31     12.28 o 
  -1  16   1       22.72       22.65      6.86 o 
   0  16   1       24.03       26.94      8.90 o 
   1  16   1       26.00       18.14      8.84 o 
   2  16   1      110.84       94.17      9.17 o 
   3  16   1       43.47       33.83      8.54 o 
   4  16   1        1.35        5.38      4.96 o 
  -4  17   1       73.16       58.00     12.41 o 
  -3  17   1        0.50        5.78      6.07 o 
  -2  17   1      268.52      282.28     14.95 o 
  -1  17   1        9.50       11.11      8.43 o 
   0  17   1       30.31       22.68     10.05 o 
   1  17   1       10.97       10.54      6.04 o 
   2  17   1       66.04       69.06     10.35 o 
   3  17   1        0.98        6.96      5.60 o 
   4  17   1        0.00        4.17      5.87 o 
  -3  18   1      121.48       96.39     15.21 o 
  -2  18   1      196.31      232.23     18.31 o 
  -1  18   1       43.70       65.51     12.93 o 
   0  18   1       80.55       57.64     13.09 o 
   1  18   1       54.45       42.51     10.59 o 
   2  18   1        3.98        9.10      8.06 o 
   3  18   1       97.71      106.78     12.81 o 
  -2  19   1      279.48      308.95     20.14 o 
  -1  19   1       63.95       99.93     14.68 o 
   0  19   1       59.75       74.13     14.59 o 
   1  19   1        3.29        6.02      6.12 o 
   2  19   1        1.88        3.12      8.33 o 
  -1  20   1      127.16      143.07     16.75 o 
   0  20   1        2.04        3.01      7.13 o 
   1  20   1        1.22       10.35      8.73 o 
  -6   0   2      114.71      116.47     19.24 o 
  -4   0   2        1.16        1.09      2.65 o 
  -2   0   2      351.34      356.56     11.56 o 
   2   0   2      131.32      133.65      5.70 o 
   4   0   2     1283.54     1243.10     21.15 o 
   6   0   2      201.47      201.50     14.30 o 
  -7   1   2       98.75       76.33     12.47 o 
  -6   1   2     1032.84     1017.15     24.87 o 
  -5   1   2        4.91        4.35      2.31 o 
  -4   1   2      809.07      913.88     10.40 o 
  -3   1   2        0.00        1.58      1.47 o 
  -2   1   2       11.17       15.98      2.63 o 
  -1   1   2      910.55      876.66      9.77 o 
   1   1   2     3701.75     3524.64     25.91 o 
   2   1   2     2896.68     2820.78     41.18 o 
   3   1   2       37.26       36.33      2.55 o 
   4   1   2      221.49      219.07      6.44 o 
   5   1   2      571.07      577.75     13.30 o 
   6   1   2      119.56      116.05      9.95 o 
   7   1   2       44.15       34.98      9.40 o 
  -7   2   2      264.20      247.82     19.26 o 
  -6   2   2       63.57       67.38      9.28 o 
  -5   2   2      125.12      140.31      7.45 o 
  -4   2   2       46.71       45.47      4.14 o 
  -3   2   2        3.10        2.96      1.91 o 
  -2   2   2     2182.70     2179.05     16.28 o 
  -1   2   2     2053.85     1952.77     23.85 o 
   0   2   2     3499.15     3377.51     20.69 o 
   1   2   2     1278.87     1230.41      7.95 o 
   2   2   2      132.51      128.65      3.73 o 
   3   2   2      201.31      195.38      4.05 o 
   4   2   2        8.55        7.94      2.70 o 
   5   2   2        2.18        4.45      2.91 o 
   6   2   2        0.19        1.96      3.69 o 
   7   2   2       40.64       43.30      9.51 o 
  -7   3   2       96.00       87.57     14.83 o 
  -6   3   2       24.13       27.47      8.00 o 
  -5   3   2       81.40       78.51      7.76 o 
  -4   3   2       32.51       27.36      4.88 o 
  -3   3   2      357.31      337.69      6.35 o 
  -2   3   2      124.34      111.36      4.52 o 
  -1   3   2     1066.27     1002.39     11.48 o 
   0   3   2     1319.23     1304.03      9.06 o 
   1   3   2      727.32      723.85      8.62 o 
   2   3   2      227.08      234.31      4.81 o 
   3   3   2     1274.49     1365.24      9.38 o 
   4   3   2      493.35      479.14      7.08 o 
   5   3   2     2127.26     2232.66     24.08 o 
   6   3   2       33.30       26.47      6.14 o 
   7   3   2        3.80        5.02      4.64 o 
  -7   4   2        0.01        3.37      6.10 o 
  -6   4   2       37.49       34.64      7.67 o 
  -5   4   2       68.33       79.16      9.74 o 
  -4   4   2      228.87      249.85      7.83 o 
  -3   4   2      994.66     1084.64     13.00 o 
  -2   4   2      694.21      743.99     15.95 o 
  -1   4   2     1131.50     1185.66      7.60 o 
   0   4   2     1101.16     1145.84     10.30 o 
   1   4   2      498.19      447.49     12.48 o 
   2   4   2       17.63       12.91      3.19 o 
   3   4   2      413.18      464.86      5.77 o 
   4   4   2      346.75      335.11      9.22 o 
   5   4   2       89.74       86.93      7.72 o 
   6   4   2      284.52      266.65     12.22 o 
   7   4   2       45.87       41.21      8.60 o 
  -7   5   2        5.24        5.94      6.15 o 
  -6   5   2       16.77        9.22      4.66 o 
  -5   5   2       28.91       36.08      7.73 o 
  -4   5   2      939.01     1048.04     13.68 o 
  -3   5   2     2105.52     2271.31     19.53 o 
  -2   5   2      908.46     1004.02     16.43 o 
  -1   5   2      777.29      774.40      8.93 o 
   0   5   2      721.36      694.34      6.39 o 
   1   5   2      526.50      522.71      8.62 o 
   2   5   2     1110.55     1181.16     12.97 o 
   3   5   2       24.84       26.05      3.73 o 
   4   5   2       66.73       68.42      7.23 o 
   5   5   2       21.67       26.93      7.33 o 
   6   5   2       13.96        8.65      4.57 o 
   7   5   2       53.21       61.36      9.31 o 
  -7   6   2      116.11      108.18     13.62 o 
  -6   6   2        7.60        2.84      4.67 o 
  -5   6   2       50.44       62.96      7.14 o 
  -4   6   2       40.75       46.74      5.79 o 
  -3   6   2       53.74       57.49      5.38 o 
  -2   6   2     1183.93     1133.14     13.64 o 
  -1   6   2      735.64      746.46      6.50 o 
   0   6   2     3768.85     3763.28     45.69 o 
   1   6   2        0.11        2.25      1.76 o 
   2   6   2       10.17        9.14      3.20 o 
   3   6   2      740.57      810.18     14.40 o 
   4   6   2       90.77       80.19      8.21 o 
   5   6   2      533.64      508.85     13.47 o 
   6   6   2       24.05       19.82      6.00 o 
   7   6   2        1.13        7.55      5.96 o 
  -7   7   2        2.42        6.44      6.03 o 
  -6   7   2        2.22        2.91      3.81 o 
  -5   7   2       18.19       14.95      7.99 o 
  -4   7   2       77.83       76.18      6.43 o 
  -3   7   2      114.75      110.86      6.28 o 
  -2   7   2       97.56       98.18      4.41 o 
  -1   7   2      567.25      534.19      6.13 o 
   0   7   2      229.62      252.28      4.86 o 
   1   7   2      190.21      165.87      5.42 o 
   2   7   2      320.30      332.42      7.65 o 
   3   7   2       16.00       19.22      5.09 o 
   4   7   2        4.44       12.92      6.24 o 
   5   7   2      206.75      211.92      9.89 o 
   6   7   2      138.34      164.25     13.62 o 
   7   7   2        0.21       10.73      7.05 o 
  -7   8   2      124.76      140.44     14.54 o 
  -6   8   2      107.82      123.76     12.96 o 
  -5   8   2        1.42        3.87      5.35 o 
  -4   8   2       21.17       19.42      5.24 o 
  -3   8   2       45.20       50.70      5.08 o 
  -2   8   2      465.60      458.72      8.02 o 
  -1   8   2      778.87      754.34      7.96 o 
   0   8   2     1443.41     1544.22     13.75 o 
   1   8   2       46.27       58.16      4.40 o 
   2   8   2        9.87        6.63      2.80 o 
   3   8   2       80.49       69.37      5.81 o 
   4   8   2       27.87       24.06      6.34 o 
   5   8   2      148.71      144.48      8.78 o 
   6   8   2        6.66        7.18      5.10 o 
   7   8   2       12.79        7.52      6.38 o 
  -6   9   2      144.12      117.65     10.84 o 
  -5   9   2       20.01       17.29      5.91 o 
  -4   9   2       33.49       27.78      5.83 o 
  -3   9   2        4.53        4.57      2.81 o 
  -2   9   2        0.26        2.38      2.13 o 
  -1   9   2      142.35      151.78      6.30 o 
   0   9   2       51.28       64.70      4.07 o 
   1   9   2      421.02      410.39      7.66 o 
   2   9   2        0.12        3.04      2.31 o 
   3   9   2        0.38        2.09      3.04 o 
   4   9   2        3.43        3.27      3.62 o 
   5   9   2       25.60       21.85      7.39 o 
   6   9   2       36.03       26.97      6.26 o 
  -6  10   2        5.28        6.60      5.27 o 
  -5  10   2       27.97       21.65      7.69 o 
  -4  10   2      579.41      603.32     14.74 o 
  -3  10   2      726.62      741.81     11.39 o 
  -2  10   2      119.10      109.14      6.17 o 
  -1  10   2       78.29       73.78      5.65 o 
   0  10   2     1414.50     1509.88     16.78 o 
   1  10   2       30.81       26.13      4.47 o 
   2  10   2       33.44       29.27      4.06 o 
   3  10   2      119.71      116.64      7.11 o 
   4  10   2       85.59       64.67      7.96 o 
   5  10   2        1.64        3.06      3.79 o 
   6  10   2        3.43        4.96      6.69 o 
  -6  11   2        9.33        9.10      6.60 o 
  -5  11   2      199.11      183.00     16.16 o 
  -4  11   2      334.94      326.21     14.10 o 
  -3  11   2      986.22      943.83     17.47 o 
  -2  11   2      419.47      426.43      9.06 o 
  -1  11   2       31.86       35.24      5.44 o 
   0  11   2       59.25       57.96      3.81 o 
   1  11   2       60.71       59.30      5.11 o 
   2  11   2        2.31        4.86      3.60 o 
   3  11   2      103.98      108.11      7.99 o 
   4  11   2      567.84      522.71     14.51 o 
   5  11   2      118.85      116.59     11.40 o 
   6  11   2        1.64        6.12      5.83 o 
  -6  12   2       79.08       79.61     10.98 o 
  -5  12   2       25.18       16.68      8.17 o 
  -4  12   2      480.61      493.99     19.96 o 
  -3  12   2       15.01       11.96      4.25 o 
  -2  12   2     3112.96     3209.84     21.47 o 
  -1  12   2       71.61       64.75      6.57 o 
   0  12   2       47.82       53.96      5.63 o 
   1  12   2       70.65       64.26      6.30 o 
   2  12   2        0.02        2.80      2.90 o 
   3  12   2       19.36       18.68      5.34 o 
   4  12   2       84.14       72.63      9.05 o 
   5  12   2       76.29       72.46      9.97 o 
   6  12   2       15.54       11.28      5.71 o 
  -5  13   2       11.04       10.25      5.72 o 
  -4  13   2        0.99        2.34      5.01 o 
  -3  13   2       74.68       72.79      7.45 o 
  -2  13   2      172.49      184.95      8.35 o 
  -1  13   2       77.13       70.42      8.31 o 
   0  13   2       77.46       71.59      6.71 o 
   1  13   2      395.50      378.55      9.32 o 
   2  13   2      818.12      819.60     13.68 o 
   3  13   2       21.45       21.16      5.88 o 
   4  13   2        2.37        3.43      4.36 o 
   5  13   2        3.74        3.68      6.07 o 
  -5  14   2       18.69       27.89     10.00 o 
  -4  14   2       52.06       67.48     12.33 o 
  -3  14   2      594.25      625.98     14.50 o 
  -2  14   2       52.22       50.86      6.15 o 
  -1  14   2       40.56       33.93      7.14 o 
   0  14   2        6.34        5.59      3.46 o 
   1  14   2      179.19      181.60     11.03 o 
   2  14   2      135.58      135.45      9.43 o 
   3  14   2        1.36        4.62      4.09 o 
   4  14   2       17.65        9.41      5.36 o 
   5  14   2        7.83        3.81      4.62 o 
  -5  15   2      123.39      128.46     14.76 o 
  -4  15   2        0.13        4.08      6.27 o 
  -3  15   2      625.06      606.95     17.83 o 
  -2  15   2        3.26        4.05      3.73 o 
  -1  15   2        4.66        6.02      4.39 o 
   0  15   2       18.09       13.81      6.09 o 
   1  15   2       24.63       27.89      7.36 o 
   2  15   2       18.27       14.91      4.76 o 
   3  15   2       42.76       26.96      6.18 o 
   4  15   2       26.98       28.32      7.36 o 
   5  15   2       81.25       75.12     10.93 o 
  -4  16   2      141.67      145.14     13.62 o 
  -3  16   2       24.79       24.02      7.56 o 
  -2  16   2      126.85      108.58      8.74 o 
  -1  16   2        1.09        4.43      5.94 o 
   0  16   2       40.36       45.39     11.28 o 
   1  16   2       35.06       30.27      9.57 o 
   2  16   2       33.06       24.59     11.75 o 
   3  16   2       13.42        9.00      4.72 o 
   4  16   2        0.32        5.18      5.58 o 
  -4  17   2        4.66       12.68      7.34 o 
  -3  17   2       37.70       25.44      9.79 o 
  -2  17   2       15.81        7.93      6.34 o 
  -1  17   2       99.75      108.21     12.75 o 
   0  17   2      109.82      122.42     13.99 o 
   1  17   2        0.10        6.42      6.27 o 
   2  17   2        9.04        6.90      5.58 o 
   3  17   2       34.85       49.48      9.27 o 
   4  17   2        8.91        7.50      6.20 o 
  -3  18   2        0.08        6.91      8.56 o 
  -2  18   2        9.08       10.58     11.08 o 
  -1  18   2      161.66      155.12     14.78 o 
   0  18   2       15.26       22.70     12.26 o 
   1  18   2      135.53      108.54     11.12 o 
   2  18   2        5.45        7.36      7.01 o 
   3  18   2        0.34        4.87      9.52 o 
  -2  19   2        3.20        6.67     13.27 o 
  -1  19   2       74.38       89.30     15.36 o 
   0  19   2        3.96       11.28      7.09 o 
   1  19   2       11.00        9.32      6.99 o 
   2  19   2       12.41       11.01      6.54 o 
   0  20   2       13.14        5.69      7.66 o 
  -7   0   3      228.48      203.48     26.38 o 
  -5   0   3      503.07      488.41     16.63 o 
  -3   0   3      523.90      547.37     10.26 o 
  -1   0   3    23180.42    21675.90    171.87 o 
   1   0   3     2320.36     2353.21     19.18 o 
   3   0   3      734.58      803.56     13.51 o 
   5   0   3       45.30       46.50      7.69 o 
   7   0   3       59.77       64.62     16.03 o 
  -7   1   3       48.41       45.85     12.41 o 
  -6   1   3      987.10     1026.22     32.09 o 
  -5   1   3      312.51      290.21      9.16 o 
  -4   1   3       18.54       18.51      3.62 o 
  -3   1   3        6.49        7.42      2.52 o 
  -2   1   3      296.36      286.01      6.10 o 
  -1   1   3     1332.30     1290.22      9.86 o 
   0   1   3       53.26       42.62      2.26 o 
   1   1   3     3018.04     2995.26     11.26 o 
   2   1   3       98.37       94.36      3.51 o 
   3   1   3      292.39      294.38      4.96 o 
   4   1   3      703.50      690.14     13.45 o 
   5   1   3      863.16      856.23     11.53 o 
   6   1   3       92.42       88.22      8.47 o 
   7   1   3        6.24        4.13      6.59 o 
  -7   2   3        2.90        7.59      9.69 o 
  -6   2   3        8.78        2.41      6.48 o 
  -5   2   3      242.82      249.69      8.88 o 
  -4   2   3       69.39       70.46      4.81 o 
  -3   2   3     1313.41     1307.87     14.68 o 
  -2   2   3     1516.75     1580.74     13.36 o 
  -1   2   3        6.36        6.63      1.71 o 
   0   2   3    13982.86    12820.88     99.15 o 
   1   2   3      519.45      510.20      4.58 o 
   2   2   3      481.16      507.68      5.65 o 
   3   2   3        4.54        4.89      2.13 o 
   4   2   3      903.40      909.42     10.10 o 
   5   2   3      855.28      844.78     12.80 o 
   6   2   3      693.82      706.71     15.44 o 
   7   2   3       31.97       20.34      8.95 o 
  -7   3   3        0.07        7.85      8.27 o 
  -6   3   3      363.14      366.00     12.37 o 
  -5   3   3       39.71       42.26      6.24 o 
  -4   3   3       30.17       34.88      5.42 o 
  -3   3   3     1278.36     1365.87     19.44 o 
  -2   3   3      170.42      175.63      4.23 o 
  -1   3   3       48.74       48.57      2.70 o 
   0   3   3      489.80      449.33      4.63 o 
   1   3   3     1686.92     1663.26     16.34 o 
   2   3   3        0.45        2.87      1.64 o 
   3   3   3       45.97       58.85      3.76 o 
   4   3   3       69.28       66.83      4.77 o 
   5   3   3        3.48        7.26      3.68 o 
   6   3   3       35.85       24.08      7.66 o 
   7   3   3        5.20        9.73      5.54 o 
  -7   4   3        2.07        2.93      5.46 o 
  -6   4   3       73.53       75.45      7.22 o 
  -5   4   3        3.91        7.36      3.83 o 
  -4   4   3      353.84      355.62      9.09 o 
  -3   4   3      607.13      640.37     11.07 o 
  -2   4   3     1527.13     1533.27     23.32 o 
  -1   4   3      660.32      686.27      5.35 o 
   0   4   3        6.86        6.05      1.81 o 
   1   4   3       35.12       41.05      3.13 o 
   2   4   3       13.95       18.95      2.68 o 
   3   4   3       94.53       93.98      4.04 o 
   4   4   3        0.01        2.31      2.12 o 
   5   4   3        6.84        8.66      4.43 o 
   6   4   3      172.67      167.37     10.62 o 
   7   4   3        6.13       12.58      6.52 o 
  -7   5   3        4.19        7.50      5.95 o 
  -6   5   3       16.15       13.96      5.34 o 
  -5   5   3       42.56       40.13      5.52 o 
  -4   5   3        0.10        2.43      2.69 o 
  -3   5   3       10.04        9.43      3.57 o 
  -2   5   3     1197.51     1196.44     11.48 o 
  -1   5   3      676.04      707.24      5.82 o 
   0   5   3      141.71      148.64      3.30 o 
   1   5   3      293.68      270.44      4.82 o 
   2   5   3       75.77       79.43      4.20 o 
   3   5   3      291.82      329.56      8.28 o 
   4   5   3      293.75      296.93      9.91 o 
   5   5   3      650.67      593.82     18.24 o 
   6   5   3      113.80       98.19     10.71 o 
   7   5   3      136.95      133.99     11.73 o 
  -7   6   3      275.74      274.14     14.59 o 
  -6   6   3      231.90      261.46     12.50 o 
  -5   6   3       28.50       17.23      5.08 o 
  -4   6   3       46.86       48.58      6.34 o 
  -3   6   3     1063.69     1109.72     13.05 o 
  -2   6   3      407.90      432.29      5.48 o 
  -1   6   3      533.65      541.28      6.22 o 
   0   6   3      290.09      297.80      4.34 o 
   1   6   3       20.74       22.47      3.38 o 
   2   6   3      288.86      300.98      5.13 o 
   3   6   3      181.24      199.45      9.72 o 
   4   6   3        0.22        3.85      4.01 o 
   5   6   3       50.65       37.62      7.60 o 
   6   6   3      532.69      527.19     16.06 o 
   7   6   3       32.86       32.65      9.03 o 
  -7   7   3      239.49      273.11     15.18 o 
  -6   7   3       37.08       24.09      8.87 o 
  -5   7   3        6.09        2.40      3.58 o 
  -4   7   3       11.03        6.73      3.57 o 
  -3   7   3       82.20       97.52      6.74 o 
  -2   7   3       88.11       72.83      4.24 o 
  -1   7   3      325.35      323.63      5.54 o 
   0   7   3      118.57      131.39      3.93 o 
   1   7   3      922.18      885.21     18.37 o 
   2   7   3      538.28      548.17     10.38 o 
   3   7   3       47.16       33.70      6.57 o 
   4   7   3       41.69       41.46      7.52 o 
   5   7   3       74.50       64.25      9.67 o 
   6   7   3       24.52       30.43      8.11 o 
   7   7   3       22.94       19.75      8.29 o 
  -7   8   3        0.00        6.98      6.63 o 
  -6   8   3      142.56      127.83     16.34 o 
  -5   8   3        5.45        5.73      4.82 o 
  -4   8   3       32.62       27.76      5.62 o 
  -3   8   3       91.02       93.80      5.73 o 
  -2   8   3        0.26        1.98      1.62 o 
  -1   8   3      984.86     1020.47      8.78 o 
   0   8   3       28.29       30.60      2.97 o 
   1   8   3      116.31      108.88      5.32 o 
   2   8   3      160.48      160.40      6.61 o 
   3   8   3       62.48       50.42      5.70 o 
   4   8   3      181.05      165.61      9.82 o 
   5   8   3       61.99       56.97      6.96 o 
   6   8   3       24.74       18.50      5.89 o 
  -6   9   3      237.31      248.30     13.87 o 
  -5   9   3       21.25       24.33      8.63 o 
  -4   9   3       69.43       74.42      7.68 o 
  -3   9   3        3.60        3.10      2.95 o 
  -2   9   3       51.65       41.49      4.38 o 
  -1   9   3      991.22     1008.70     12.51 o 
   0   9   3       17.26       21.97      3.08 o 
   1   9   3        0.34        2.93      2.41 o 
   2   9   3     1017.36      926.86     19.41 o 
   3   9   3      682.37      629.35     15.63 o 
   4   9   3      147.41      126.91     10.36 o 
   5   9   3      165.84      132.89     10.70 o 
   6   9   3        4.08        4.55      4.91 o 
  -6  10   3      128.68      169.24     15.32 o 
  -5  10   3      282.84      266.37     12.14 o 
  -4  10   3      130.69      130.05      9.32 o 
  -3  10   3      374.56      342.49     12.68 o 
  -2  10   3      170.34      175.89      6.38 o 
  -1  10   3       25.78       16.12      4.50 o 
   0  10   3        0.21        2.66      1.63 o 
   1  10   3      375.59      385.98      8.18 o 
   2  10   3      287.54      253.02      8.36 o 
   3  10   3      198.32      197.45      8.72 o 
   4  10   3       56.35       51.51      9.33 o 
   5  10   3      228.89      229.84     12.43 o 
   6  10   3       53.60       54.61      9.79 o 
  -6  11   3       15.26       14.56      7.11 o 
  -5  11   3        0.17        3.16      4.84 o 
  -4  11   3       70.58       72.67      8.19 o 
  -3  11   3       85.14       88.37      7.56 o 
  -2  11   3       69.99       74.10      5.99 o 
  -1  11   3       30.20       29.42      5.43 o 
   0  11   3       52.78       58.48      5.40 o 
   1  11   3        0.21        1.95      1.88 o 
   2  11   3       39.21       36.85      5.18 o 
   3  11   3       19.43       16.66      5.40 o 
   4  11   3      207.28      202.45     13.15 o 
   5  11   3      194.80      177.84     14.89 o 
   6  11   3        0.82        3.01      6.26 o 
  -6  12   3       18.06       12.33      6.51 o 
  -5  12   3        1.96        4.43      4.34 o 
  -4  12   3       44.46       40.89      7.85 o 
  -3  12   3      525.56      516.91     12.98 o 
  -2  12   3        0.29        2.61      2.65 o 
  -1  12   3       52.29       52.82      6.17 o 
   0  12   3       17.34       13.50      4.11 o 
   1  12   3        6.33        4.63      2.77 o 
   2  12   3      417.57      405.93     10.18 o 
   3  12   3      658.36      655.63     13.04 o 
   4  12   3       15.22       11.32      5.00 o 
   5  12   3       76.48       76.41     10.12 o 
   6  12   3       32.05       25.70      8.19 o 
  -5  13   3        0.90        6.73      6.77 o 
  -4  13   3       10.97        9.65      5.68 o 
  -3  13   3      247.83      237.66     10.90 o 
  -2  13   3      319.99      351.57     11.12 o 
  -1  13   3       76.79       72.55      6.91 o 
   0  13   3        3.85        4.90      3.66 o 
   1  13   3        7.95        5.92      4.22 o 
   2  13   3      353.95      357.58     10.85 o 
   3  13   3       43.75       42.94      6.93 o 
   4  13   3      163.43      156.88     12.36 o 
   5  13   3        0.00        4.02      5.73 o 
  -5  14   3       55.46       71.19     12.42 o 
  -4  14   3      201.80      201.55     13.79 o 
  -3  14   3       29.65       33.24      7.11 o 
  -2  14   3      636.31      635.04     13.46 o 
  -1  14   3       17.21       14.50      7.05 o 
   0  14   3      253.06      255.65     11.62 o 
   1  14   3      338.75      313.15     13.02 o 
   2  14   3       40.42       39.37      6.09 o 
   3  14   3       84.06       77.79      8.17 o 
   4  14   3       27.89       15.04      6.06 o 
   5  14   3        0.01        5.57      5.63 o 
  -5  15   3       14.06        7.60      7.04 o 
  -4  15   3        8.95       10.78      6.07 o 
  -3  15   3        3.56        4.89      5.14 o 
  -2  15   3       24.33       20.15      9.09 o 
  -1  15   3       10.92       12.77      6.03 o 
   0  15   3        1.81        2.77      3.82 o 
   1  15   3      227.32      207.60     15.42 o 
   2  15   3      101.03      105.87      7.70 o 
   3  15   3       37.52       33.92      6.65 o 
   4  15   3       10.27        8.11      5.23 o 
   5  15   3       21.19       13.60      6.87 o 
  -4  16   3       37.04       35.72     15.92 o 
  -3  16   3      131.81      128.26     12.19 o 
  -2  16   3        9.79       10.61      6.05 o 
  -1  16   3       15.07       15.04      6.98 o 
   0  16   3      118.57       95.08     13.00 o 
   1  16   3      143.17      117.85     11.73 o 
   2  16   3       88.54       86.58     10.67 o 
   3  16   3       13.64       14.20      5.16 o 
   4  16   3        7.55        7.03      5.18 o 
  -4  17   3        4.27        6.76      8.99 o 
  -3  17   3       60.75       41.79     11.54 o 
  -2  17   3       15.00        7.19      5.32 o 
  -1  17   3        0.78        2.19      4.98 o 
   0  17   3       16.73       17.03      8.95 o 
   1  17   3       26.93       23.02      7.35 o 
   2  17   3        7.90        4.74      6.82 o 
   3  17   3        0.00        2.45      5.75 o 
  -3  18   3        5.59        6.21      7.68 o 
  -2  18   3        7.54       12.93      9.44 o 
  -1  18   3       40.02       54.61     18.68 o 
   0  18   3       79.84       72.76     13.85 o 
   1  18   3        0.04        4.01      5.42 o 
   2  18   3       28.14       40.31      9.51 o 
   3  18   3       64.97       84.36     16.14 o 
  -2  19   3      109.17      123.10     26.53 o 
  -1  19   3       12.97       20.40     14.75 o 
   0  19   3        4.33        7.16      8.08 o 
   1  19   3       16.86       14.92     10.35 o 
   2  19   3       16.62       14.15      9.04 o 
  -6   0   4      766.41      740.79     21.83 o 
  -4   0   4      206.60      196.52     11.04 o 
  -2   0   4       59.11       56.62      4.47 o 
   0   0   4      434.51      413.81      5.78 o 
   2   0   4     3113.96     3272.76     65.42 o 
   4   0   4     1345.23     1297.84     17.15 o 
   6   0   4        0.10        9.02      6.51 o 
  -7   1   4        6.61        9.09      8.90 o 
  -6   1   4        8.18        2.41      5.51 o 
  -5   1   4      441.07      423.79     10.49 o 
  -4   1   4      134.04      139.32      5.87 o 
  -3   1   4       34.38       35.41      4.30 o 
  -2   1   4      887.06      843.54     10.73 o 
  -1   1   4      891.00      919.23      8.40 o 
   0   1   4    14881.88    14004.36     67.83 o 
   1   1   4      657.64      670.37      5.35 o 
   2   1   4      450.40      493.03      5.73 o 
   3   1   4       99.05      111.37      4.77 o 
   4   1   4       31.93       25.61      3.85 o 
   5   1   4      641.38      652.36     12.00 o 
   6   1   4      304.59      304.36     10.82 o 
   7   1   4       14.94       19.68     10.68 o 
  -7   2   4       20.87        7.48      7.89 o 
  -6   2   4       41.88       31.26      6.07 o 
  -5   2   4      214.68      214.98      8.79 o 
  -4   2   4       52.21       45.11      5.35 o 
  -3   2   4       21.62       22.46      3.32 o 
  -2   2   4      109.93       94.45      4.76 o 
  -1   2   4      962.84      928.09      7.85 o 
   0   2   4      213.75      215.62      3.60 o 
   1   2   4       89.09       75.80      2.68 o 
   2   2   4     2814.73     2913.95     23.35 o 
   3   2   4      646.28      721.14      8.71 o 
   4   2   4      120.42      104.53      5.35 o 
   5   2   4     3613.22     3829.06     36.88 o 
   6   2   4      538.66      563.18     14.45 o 
   7   2   4       62.02       85.28     11.48 o 
  -7   3   4        6.00        3.90      7.43 o 
  -6   3   4      114.37      105.96      9.49 o 
  -5   3   4       69.23       56.50      5.67 o 
  -4   3   4       80.69       69.42      6.14 o 
  -3   3   4      371.61      407.56      6.51 o 
  -2   3   4      855.09      874.40     11.01 o 
  -1   3   4      540.00      516.09      5.42 o 
   0   3   4     1472.16     1401.63      9.20 o 
   1   3   4      210.49      238.47      5.29 o 
   2   3   4        0.03        1.27      1.30 o 
   3   3   4       15.30       12.24      3.14 o 
   4   3   4       63.85       56.13      4.86 o 
   5   3   4     1067.71     1119.03     16.32 o 
   6   3   4      155.24      146.45     10.22 o 
   7   3   4       18.01       13.72      6.24 o 
  -7   4   4        7.91        6.40      6.10 o 
  -6   4   4       25.63       22.29      5.31 o 
  -5   4   4        9.73        8.38      3.63 o 
  -4   4   4      252.04      238.55      8.36 o 
  -3   4   4      400.20      399.84      7.93 o 
  -2   4   4      122.80      115.43      4.43 o 
  -1   4   4      379.97      367.47      4.93 o 
   0   4   4       73.74       72.50      2.85 o 
   1   4   4     1011.73      997.00      7.99 o 
   2   4   4      438.25      414.83      6.57 o 
   3   4   4      181.80      164.03      5.12 o 
   4   4   4        5.10        5.60      3.16 o 
   5   4   4        5.08        3.84      3.28 o 
   6   4   4        2.32        2.63      4.04 o 
   7   4   4       14.78        8.97      7.28 o 
  -7   5   4       39.19       38.11     10.04 o 
  -6   5   4        4.28        6.67      4.00 o 
  -5   5   4       34.09       37.77      5.84 o 
  -4   5   4       26.33       17.12      5.36 o 
  -3   5   4       36.85       32.72      4.80 o 
  -2   5   4      631.79      630.45      7.06 o 
  -1   5   4       75.78       74.63      2.90 o 
   0   5   4       58.94       64.37      2.55 o 
   1   5   4        9.87        9.88      2.16 o 
   2   5   4       58.19       57.13      4.40 o 
   3   5   4      142.63      138.79      6.00 o 
   4   5   4       67.91       62.25      5.47 o 
   5   5   4      185.87      177.46     11.46 o 
   6   5   4      498.15      480.92     14.51 o 
   7   5   4       67.16       62.25      9.17 o 
  -7   6   4      107.91      108.91     16.90 o 
  -6   6   4       13.91        9.84      4.62 o 
  -5   6   4       28.69       36.40      6.19 o 
  -4   6   4       16.78       19.14      5.56 o 
  -3   6   4      385.59      410.21      8.62 o 
  -2   6   4      763.94      791.29      7.38 o 
  -1   6   4       78.87       82.50      2.74 o 
   0   6   4        0.15        1.70      0.96 o 
   1   6   4        1.73        2.34      1.53 o 
   2   6   4      678.91      740.31     10.67 o 
   3   6   4       81.29       73.82      5.87 o 
   4   6   4      266.67      267.44      9.62 o 
   5   6   4      150.54      156.82     11.49 o 
   6   6   4      128.10      135.14     10.14 o 
   7   6   4        3.99        3.88      6.45 o 
  -7   7   4      102.42      110.47     13.29 o 
  -6   7   4      413.68      434.73     16.35 o 
  -5   7   4       19.48       10.17      4.25 o 
  -4   7   4      271.87      239.04      8.74 o 
  -3   7   4       76.71       65.18      5.63 o 
  -2   7   4       28.95       32.27      3.14 o 
  -1   7   4       17.88       14.10      2.26 o 
   0   7   4     1022.60     1046.24     11.93 o 
   1   7   4       10.97       15.31      3.29 o 
   2   7   4      488.05      449.88     11.81 o 
   3   7   4      363.07      340.33     10.57 o 
   4   7   4      119.48      108.44      7.45 o 
   5   7   4      529.99      542.40     16.90 o 
   6   7   4      238.98      243.81     18.33 o 
   7   7   4       18.77       23.12     11.89 o 
  -6   8   4      242.67      285.54     13.58 o 
  -5   8   4       16.37        9.54      3.74 o 
  -4   8   4       29.67       24.84      5.28 o 
  -3   8   4       13.26       13.57      4.67 o 
  -2   8   4       15.30       16.64      3.40 o 
  -1   8   4      449.89      475.85      6.86 o 
   0   8   4      124.74      107.06      3.93 o 
   1   8   4      107.92       95.59      5.10 o 
   2   8   4      476.17      464.90      9.57 o 
   3   8   4       22.34       22.06      6.94 o 
   4   8   4        2.88        2.78      2.74 o 
   5   8   4      267.24      244.84     12.05 o 
   6   8   4       23.17       19.08      6.48 o 
  -6   9   4        0.75        6.24      6.07 o 
  -5   9   4       28.48       15.50      7.13 o 
  -4   9   4      249.58      245.43      9.63 o 
  -3   9   4       37.34       32.13      5.82 o 
  -2   9   4      135.50      141.59      5.59 o 
  -1   9   4      465.98      452.10      7.21 o 
   0   9   4      575.58      599.77      7.20 o 
   1   9   4       16.88       16.83      3.96 o 
   2   9   4        1.16        4.17      2.85 o 
   3   9   4      240.74      232.56      9.83 o 
   4   9   4     1047.43     1035.61     24.98 o 
   5   9   4      207.48      209.04     12.17 o 
   6   9   4      193.54      166.96     18.09 o 
  -6  10   4       65.63       56.20      9.12 o 
  -5  10   4       31.48       35.66     10.65 o 
  -4  10   4      163.60      158.92      8.76 o 
  -3  10   4        0.06        1.44      2.70 o 
  -2  10   4      172.28      166.04      6.30 o 
  -1  10   4        3.87        2.29      3.55 o 
   0  10   4       22.49       18.79      3.30 o 
   1  10   4        2.96        2.72      2.03 o 
   2  10   4      372.79      342.13      9.15 o 
   3  10   4       24.72       27.06      5.60 o 
   4  10   4      658.91      675.27     15.90 o 
   5  10   4      185.53      184.62     12.23 o 
   6  10   4       62.73       65.67     10.25 o 
  -6  11   4      210.23      219.06     19.63 o 
  -5  11   4        0.30        4.73      4.65 o 
  -4  11   4       26.59       29.00      7.61 o 
  -3  11   4      275.39      276.60     10.87 o 
  -2  11   4      164.91      159.10      7.52 o 
  -1  11   4      221.00      207.25      8.56 o 
   0  11   4       54.56       55.78      5.69 o 
   1  11   4       13.79        6.01      3.54 o 
   2  11   4     1011.52      978.98     27.17 o 
   3  11   4      857.21      853.17     22.37 o 
   4  11   4       25.62       19.73      6.23 o 
   5  11   4       19.37        9.28      8.58 o 
   6  11   4       90.09       79.25     10.77 o 
  -6  12   4       35.11       34.93      9.95 o 
  -5  12   4       21.87       17.75      6.06 o 
  -4  12   4      116.25      121.10      9.68 o 
  -3  12   4      138.26      133.19      7.93 o 
  -2  12   4        9.98       13.78      5.03 o 
  -1  12   4        1.44        3.54      3.96 o 
   0  12   4       25.12       26.32      6.43 o 
   1  12   4        1.51        3.82      2.99 o 
   2  12   4       38.17       29.90      5.30 o 
   3  12   4        0.32        3.31      3.39 o 
   4  12   4       93.79       90.50      9.82 o 
   5  12   4       36.81       27.49      7.37 o 
  -5  13   4      125.02      139.79     11.23 o 
  -4  13   4      160.12      150.67     10.83 o 
  -3  13   4       36.51       36.11      6.47 o 
  -2  13   4      627.46      603.89     15.73 o 
  -1  13   4      434.88      423.92     13.20 o 
   0  13   4      148.59      147.27      9.99 o 
   1  13   4      884.14      840.23     14.31 o 
   2  13   4      174.43      170.12      8.48 o 
   3  13   4       17.34        8.55      3.81 o 
   4  13   4      193.66      192.34     11.96 o 
   5  13   4       94.15       97.95     13.04 o 
  -5  14   4      147.94      164.70     12.57 o 
  -4  14   4      113.27      114.98     16.10 o 
  -3  14   4       10.27        8.61      6.46 o 
  -2  14   4       43.03       45.03      7.93 o 
  -1  14   4       97.33       80.17     10.16 o 
   0  14   4       30.54       29.40      7.69 o 
   1  14   4        0.46        6.37      4.81 o 
   2  14   4       17.58       10.52      4.23 o 
   3  14   4        6.97        5.92      3.90 o 
   4  14   4      112.26      119.62     11.21 o 
   5  14   4       32.41       20.93      6.93 o 
  -4  15   4       28.35       13.33      8.13 o 
  -3  15   4       72.15       58.94      9.74 o 
  -2  15   4       94.94       89.84     13.40 o 
  -1  15   4        3.20        3.16      5.08 o 
   0  15   4        5.20        7.78      6.48 o 
   1  15   4       92.15       86.19     12.07 o 
   2  15   4      362.54      364.37     12.95 o 
   3  15   4       69.98       66.20      8.15 o 
   4  15   4       68.31       61.72      7.81 o 
  -4  16   4       11.94        9.85      7.68 o 
  -3  16   4       42.11       39.75      9.34 o 
  -2  16   4       84.72      100.89     10.55 o 
  -1  16   4        1.48        3.06      4.94 o 
   0  16   4       13.23       11.11      7.25 o 
   1  16   4      155.39      131.53     13.26 o 
   2  16   4        3.44        6.12      6.25 o 
   3  16   4       39.06       28.99      5.98 o 
   4  16   4        4.70        4.32      4.99 o 
  -3  17   4        0.16        4.19      5.58 o 
  -2  17   4      110.36      113.67     11.42 o 
  -1  17   4       36.48       17.75     13.16 o 
   0  17   4       86.78       91.25     17.55 o 
   1  17   4      329.30      301.07     15.23 o 
   2  17   4       64.99       67.30     12.84 o 
   3  17   4      118.01      119.22     11.91 o 
  -3  18   4        0.52        3.95      8.83 o 
  -2  18   4       20.76       23.78     12.21 o 
  -1  18   4        2.39        2.55     10.57 o 
   0  18   4        7.97        5.60      7.58 o 
   1  18   4        3.37        3.70      7.13 o 
   2  18   4       19.12       22.16      9.48 o 
   3  18   4      227.46      290.05     17.19 o 
  -2  19   4       40.25       43.51     12.70 o 
  -1  19   4       58.31       35.63     19.75 o 
   0  19   4        0.97        4.77     13.08 o 
   1  19   4        2.30        3.93      6.35 o 
   2  19   4        0.08        5.92      7.70 o 
  -7   0   5      112.92       94.63     21.13 o 
  -5   0   5       28.12       17.74      6.93 o 
  -3   0   5     1493.61     1484.66     78.58 o 
  -1   0   5     2929.99     2954.45     20.61 o 
   1   0   5     2730.66     2615.71     20.46 o 
   3   0   5      539.17      607.49     10.79 o 
   5   0   5     2311.26     2447.02     31.66 o 
   7   0   5       10.47        3.20     11.65 o 
  -7   1   5      118.55      136.76     16.81 o 
  -6   1   5       18.70       10.24      6.22 o 
  -5   1   5       45.48       38.64      5.95 o 
  -4   1   5       23.67       18.57      3.32 o 
  -3   1   5       95.34       93.74      7.36 o 
  -2   1   5       60.15       70.07      5.11 o 
  -1   1   5     5176.70     5135.28     37.32 o 
   0   1   5        0.17        2.02      1.17 o 
   1   1   5      728.49      772.43      5.40 o 
   2   1   5     5175.80     5434.11     33.25 o 
   3   1   5      306.85      340.56      6.68 o 
   4   1   5      305.24      310.12      7.65 o 
   5   1   5       13.60       15.79      3.94 o 
   6   1   5       33.55       26.53      6.28 o 
   7   1   5        0.25        1.91      6.61 o 
  -7   2   5      140.61      130.80     17.58 o 
  -6   2   5      256.63      252.37     18.01 o 
  -5   2   5       46.82       47.40      6.16 o 
  -4   2   5      320.49      310.24      8.43 o 
  -3   2   5      172.19      168.06      5.64 o 
  -2   2   5       37.02       32.83      3.78 o 
  -1   2   5      838.20      860.47      7.94 o 
   0   2   5     1861.59     1958.55     11.17 o 
   1   2   5      582.51      643.13      6.01 o 
   2   2   5      748.30      751.23      7.09 o 
   3   2   5        0.79        4.18      2.20 o 
   4   2   5        1.89        3.31      2.58 o 
   5   2   5       26.77       25.81      5.09 o 
   6   2   5      321.65      317.85     12.21 o 
   7   2   5        5.53        5.83      5.52 o 
  -7   3   5       13.33        7.32      8.10 o 
  -6   3   5        5.87        5.01      4.20 o 
  -5   3   5        0.27        3.11      2.67 o 
  -4   3   5      147.38      131.95      6.95 o 
  -3   3   5      140.05      131.97      4.78 o 
  -2   3   5       87.03       77.51      4.17 o 
  -1   3   5      291.93      301.65      4.67 o 
   0   3   5     1281.09     1344.23     13.48 o 
   1   3   5      842.10      890.45     11.61 o 
   2   3   5     8495.61     9112.22     72.64 o 
   3   3   5      597.61      622.39      7.84 o 
   4   3   5        0.10        3.07      2.01 o 
   5   3   5      284.96      293.07      9.64 o 
   6   3   5       58.94       63.96      8.70 o 
   7   3   5       35.84       33.32      9.48 o 
  -7   4   5       25.60       24.84     10.42 o 
  -6   4   5        4.21        4.32      4.05 o 
  -5   4   5      216.82      224.63      8.93 o 
  -4   4   5       63.15       48.20      5.20 o 
  -3   4   5      559.41      585.80     12.35 o 
  -2   4   5      609.59      585.59      7.65 o 
  -1   4   5     1513.13     1549.94     10.26 o 
   0   4   5       34.37       30.85      2.40 o 
   1   4   5      317.84      290.50      4.60 o 
   2   4   5     1310.18     1361.79     10.62 o 
   3   4   5        9.23        5.93      2.44 o 
   4   4   5      192.49      180.28      7.18 o 
   5   4   5       13.76       19.69      5.76 o 
   6   4   5       16.63       17.31      5.96 o 
   7   4   5        4.24        7.41      6.62 o 
  -7   5   5        0.42        5.62      9.11 o 
  -6   5   5      610.01      667.63     16.85 o 
  -5   5   5       49.20       54.98      6.63 o 
  -4   5   5      314.19      314.37      9.20 o 
  -3   5   5        9.22        7.78      3.42 o 
  -2   5   5        3.19        1.88      1.75 o 
  -1   5   5      429.66      391.07      4.64 o 
   0   5   5       73.08       73.40      3.42 o 
   1   5   5      135.62      133.29      5.27 o 
   2   5   5       21.27       17.40      3.06 o 
   3   5   5      115.45      126.07      5.95 o 
   4   5   5       12.79        8.26      3.12 o 
   5   5   5       70.31       60.27      7.46 o 
   6   5   5       13.56       12.07      5.89 o 
   7   5   5       27.15       16.77      8.63 o 
  -7   6   5       12.74        8.30      5.95 o 
  -6   6   5        9.41        5.98      5.45 o 
  -5   6   5        1.17        4.20      3.43 o 
  -4   6   5      112.63      105.25      7.44 o 
  -3   6   5      480.19      474.65      9.41 o 
  -2   6   5      185.39      193.00      5.29 o 
  -1   6   5       63.23       62.04      3.23 o 
   0   6   5      472.28      456.20      6.86 o 
   1   6   5        0.96        2.94      1.74 o 
   2   6   5      564.23      569.01      8.00 o 
   3   6   5      332.60      305.92      9.68 o 
   4   6   5        5.89        4.31      3.68 o 
   5   6   5       50.41       47.62      8.67 o 
   6   6   5       13.19        4.85      5.61 o 
   7   6   5       45.23       58.77     12.03 o 
  -7   7   5        6.49       10.79      7.29 o 
  -6   7   5       76.08       75.19      9.97 o 
  -5   7   5       16.92        9.51      3.75 o 
  -4   7   5      361.35      358.89      9.98 o 
  -3   7   5        2.45        4.16      2.90 o 
  -2   7   5        1.95        2.50      2.18 o 
  -1   7   5     1222.88     1266.78     12.51 o 
   0   7   5      281.19      300.66      4.67 o 
   1   7   5        4.77        3.43      2.29 o 
   2   7   5      355.66      376.29      8.50 o 
   3   7   5      155.65      160.39     10.05 o 
   4   7   5      381.62      348.39     13.56 o 
   5   7   5      113.31      128.79     11.28 o 
   6   7   5      103.84       78.97     14.37 o 
  -6   8   5        6.85        5.64      4.73 o 
  -5   8   5       69.46       90.62      8.03 o 
  -4   8   5      331.15      339.45     10.45 o 
  -3   8   5        2.55        5.06      2.52 o 
  -2   8   5      126.15      121.05      6.54 o 
  -1   8   5       62.38       76.38      4.39 o 
   0   8   5      311.57      317.42      6.54 o 
   1   8   5      181.57      189.95      6.38 o 
   2   8   5      409.96      395.07      9.07 o 
   3   8   5       40.43       37.59      6.68 o 
   4   8   5      130.47      127.37     10.37 o 
   5   8   5       19.39       12.91      6.14 o 
   6   8   5       88.57      106.83     12.92 o 
  -6   9   5      507.99      596.75     21.04 o 
  -5   9   5       91.48       82.50      8.65 o 
  -4   9   5       86.02       95.74      7.51 o 
  -3   9   5      124.36      130.30      8.22 o 
  -2   9   5      236.70      239.08      8.83 o 
  -1   9   5        0.00        2.19      1.83 o 
   0   9   5      412.59      411.83      7.20 o 
   1   9   5      445.33      443.15      8.56 o 
   2   9   5       53.90       48.86      5.24 o 
   3   9   5      137.62      136.87      8.00 o 
   4   9   5       17.51       11.96      4.67 o 
   5   9   5       89.06       85.73      9.76 o 
   6   9   5       59.12       59.82      9.51 o 
  -6  10   5      142.32      164.38     15.59 o 
  -5  10   5       55.51       44.26      6.74 o 
  -4  10   5       17.64       13.05      4.54 o 
  -3  10   5      138.72      144.47      9.00 o 
  -2  10   5      483.66      479.01     10.73 o 
  -1  10   5       19.69       19.95      7.34 o 
   0  10   5       45.39       39.94      4.65 o 
   1  10   5       54.76       53.59      5.29 o 
   2  10   5      644.76      635.30     13.93 o 
   3  10   5     3187.02     3352.66     36.31 o 
   4  10   5      189.96      188.17     10.47 o 
   5  10   5      224.00      207.70     14.66 o 
   6  10   5       14.23       10.75      6.26 o 
  -6  11   5       19.75       14.52      7.01 o 
  -5  11   5        3.75        3.95      4.07 o 
  -4  11   5       73.67       68.57      7.62 o 
  -3  11   5      561.69      571.56     13.07 o 
  -2  11   5       99.28       97.68      7.90 o 
  -1  11   5      292.76      313.19     19.44 o 
   0  11   5      137.69      142.54      7.16 o 
   1  11   5      136.85      135.04      7.75 o 
   2  11   5      560.52      548.20     11.35 o 
   3  11   5      889.27      889.66     26.82 o 
   4  11   5      103.87      111.11     10.51 o 
   5  11   5       32.20       35.73      7.72 o 
   6  11   5       56.70       63.72     10.49 o 
  -5  12   5       10.15       10.55      5.47 o 
  -4  12   5      514.84      563.60     18.62 o 
  -3  12   5      188.19      196.87     10.29 o 
  -2  12   5      369.81      361.31     17.57 o 
  -1  12   5        0.92        4.39      9.04 o 
   0  12   5       46.37       46.32      6.56 o 
   1  12   5        8.75        5.57      3.33 o 
   2  12   5      326.01      334.62     10.42 o 
   3  12   5      429.77      430.49     12.19 o 
   4  12   5       52.59       40.45      7.77 o 
   5  12   5        6.63        7.58      5.41 o 
  -5  13   5       66.02       70.34     15.74 o 
  -4  13   5       68.64       72.46     14.43 o 
  -3  13   5       26.22       20.11      6.94 o 
  -2  13   5       22.27       11.93      6.47 o 
  -1  13   5      232.53      196.28     19.65 o 
   0  13   5        0.01        2.89      3.45 o 
   1  13   5     1060.20     1011.94     15.30 o 
   2  13   5      131.08      142.74      8.52 o 
   3  13   5      129.22      126.29      9.07 o 
   4  13   5        4.37        4.09      5.41 o 
   5  13   5       10.28       10.53      6.69 o 
  -5  14   5      101.85      116.81     14.56 o 
  -4  14   5      173.06      183.54     14.05 o 
  -3  14   5      294.92      303.99     13.71 o 
  -2  14   5      222.36      195.49     14.36 o 
  -1  14   5       30.73       29.22      9.30 o 
   0  14   5      350.45      331.32     15.72 o 
   1  14   5      285.00      270.46     12.54 o 
   2  14   5      357.71      361.24     11.54 o 
   3  14   5      281.82      286.86     12.41 o 
   4  14   5       11.57        6.69      4.86 o 
   5  14   5        0.07        5.48      5.95 o 
  -4  15   5        0.05        3.22      7.46 o 
  -3  15   5       37.24       37.01      9.58 o 
  -2  15   5      236.75      261.66     16.69 o 
  -1  15   5        0.17        7.13      6.52 o 
   0  15   5       31.93       28.63      8.14 o 
   1  15   5       47.50       44.73      8.66 o 
   2  15   5       38.99       27.89      7.91 o 
   3  15   5        0.97        4.72      4.45 o 
   4  15   5       61.65       67.88      9.81 o 
  -4  16   5       95.99       93.65     18.00 o 
  -3  16   5        4.16        5.73      5.20 o 
  -2  16   5       16.87        8.97      5.87 o 
  -1  16   5        5.36       10.25      7.12 o 
   0  16   5        6.37       10.01     12.52 o 
   1  16   5       34.07       30.04      8.64 o 
   2  16   5      306.38      312.70     15.95 o 
   3  16   5      239.80      259.87     12.34 o 
   4  16   5       32.72       28.82      7.71 o 
  -3  17   5       13.73        9.00      5.93 o 
  -2  17   5       48.62       48.91     11.80 o 
  -1  17   5       25.47       31.04     18.40 o 
   0  17   5        0.15        2.19      8.56 o 
   1  17   5       21.28       17.31      9.65 o 
   2  17   5      136.66      115.42     13.17 o 
   3  17   5      249.83      278.18     14.05 o 
  -2  18   5       73.43       78.57     13.75 o 
  -1  18   5        1.48        4.39     12.76 o 
   0  18   5        0.90        3.80      9.33 o 
   1  18   5       39.33       24.86     10.70 o 
   2  18   5        0.22        5.15      8.20 o 
  -1  19   5        1.97        7.01     13.48 o 
   0  19   5       27.12       39.94     21.68 o 
   1  19   5       10.63       12.87      8.66 o 
  -6   0   6       53.64       56.15     11.85 o 
  -4   0   6       62.52       75.56      8.38 o 
  -2   0   6      113.91      117.43     11.86 o 
   0   0   6      147.71      155.58      5.36 o 
   2   0   6       19.99       16.38      5.27 o 
   4   0   6      386.44      381.32     11.42 o 
   6   0   6        5.42        6.93      5.92 o 
  -7   1   6        9.47        4.91      8.81 o 
  -6   1   6      634.76      662.63     18.44 o 
  -5   1   6      986.84     1021.49     14.74 o 
  -4   1   6      366.78      363.29      9.32 o 
  -3   1   6      177.86      148.70      6.05 o 
  -2   1   6     1845.76     1914.88     59.55 o 
  -1   1   6     6904.34     7199.57     43.61 o 
   0   1   6     2658.46     2712.14     25.91 o 
   1   1   6      135.44      131.59      2.85 o 
   2   1   6      669.73      719.46      7.45 o 
   3   1   6       51.55       46.90      4.10 o 
   4   1   6       14.51       12.63      3.74 o 
   5   1   6       29.45       25.88      4.53 o 
   6   1   6       17.83       11.86      4.55 o 
   7   1   6        3.52        9.21      7.13 o 
  -7   2   6        0.03        2.57      6.71 o 
  -6   2   6       97.81      100.80     10.20 o 
  -5   2   6      200.42      207.47      9.19 o 
  -4   2   6      199.79      198.10      9.61 o 
  -3   2   6      186.67      174.22      6.63 o 
  -2   2   6      469.29      493.41      7.06 o 
  -1   2   6       94.88      102.81      3.99 o 
   0   2   6       83.49       76.41      3.57 o 
   1   2   6      795.24      855.88      5.45 o 
   2   2   6      487.35      508.59      6.59 o 
   3   2   6      700.51      759.77      8.90 o 
   4   2   6      345.27      343.59      7.86 o 
   5   2   6     1633.22     1747.69     26.18 o 
   6   2   6        2.09        5.02      3.72 o 
   7   2   6       62.89       52.43     12.36 o 
  -7   3   6        7.54       12.85      7.59 o 
  -6   3   6      407.97      421.39     12.48 o 
  -5   3   6      373.98      380.83     14.03 o 
  -4   3   6      212.07      189.85      9.03 o 
  -3   3   6        4.96        3.26      2.30 o 
  -2   3   6       98.36      101.57      4.59 o 
  -1   3   6     1282.77     1410.20     10.01 o 
   0   3   6      323.60      347.20      4.79 o 
   1   3   6     1955.28     2064.05     21.59 o 
   2   3   6      203.15      201.59      4.82 o 
   3   3   6     1349.64     1446.60     13.75 o 
   4   3   6        6.82        9.79      3.75 o 
   5   3   6        3.34        4.36      3.18 o 
   6   3   6        6.10        5.97      5.93 o 
   7   3   6       36.45       47.53     11.09 o 
  -7   4   6        3.27        6.66      7.10 o 
  -6   4   6        3.42        3.57      4.06 o 
  -5   4   6       37.85       29.82      9.13 o 
  -4   4   6      226.70      229.52      8.09 o 
  -3   4   6      719.84      762.46     11.28 o 
  -2   4   6       23.18       18.60      3.17 o 
  -1   4   6     1641.33     1734.47     15.19 o 
   0   4   6      402.26      429.13      6.69 o 
   1   4   6       28.57       31.29      2.67 o 
   2   4   6      131.68      137.97      4.90 o 
   3   4   6        4.00        4.73      2.36 o 
   4   4   6       82.75       72.29      6.82 o 
   5   4   6      163.11      161.62     10.09 o 
   6   4   6      147.05      129.15     11.78 o 
   7   4   6        1.37        7.91      6.47 o 
  -7   5   6       22.14       15.43      8.06 o 
  -6   5   6      117.80      117.51      9.07 o 
  -5   5   6      111.00      117.52      8.94 o 
  -4   5   6        5.68        3.41      3.62 o 
  -3   5   6       66.14       69.84      7.11 o 
  -2   5   6       31.22       31.32      3.88 o 
  -1   5   6     1791.61     1866.82     10.19 o 
   0   5   6       65.21       62.62      3.11 o 
   1   5   6        8.36        4.40      1.75 o 
   2   5   6       33.71       43.19      4.54 o 
   3   5   6      851.78      888.19     18.09 o 
   4   5   6      326.86      315.60     10.49 o 
   5   5   6       84.81       68.48      8.80 o 
   6   5   6       62.25       69.76     11.30 o 
  -7   6   6        2.31        8.01      6.66 o 
  -6   6   6      305.96      361.85     13.74 o 
  -5   6   6       50.22       50.62      7.59 o 
  -4   6   6      273.04      274.07      9.12 o 
  -3   6   6      316.96      336.44      9.80 o 
  -2   6   6       19.61       23.72      3.50 o 
  -1   6   6      261.17      260.32      5.49 o 
   0   6   6      234.19      220.91      5.10 o 
   1   6   6      256.21      283.16      5.78 o 
   2   6   6        1.82        1.62      1.99 o 
   3   6   6      175.97      172.70      9.82 o 
   4   6   6        1.72        1.62      3.37 o 
   5   6   6      739.80      772.87     18.61 o 
   6   6   6       16.93       11.12      6.69 o 
  -6   7   6       14.53        8.95      5.53 o 
  -5   7   6       91.37       84.66      7.81 o 
  -4   7   6      112.95      110.23      8.68 o 
  -3   7   6       10.24        7.66      4.41 o 
  -2   7   6       37.81       29.31      4.02 o 
  -1   7   6      198.25      203.46      6.93 o 
   0   7   6      128.58      126.19      4.84 o 
   1   7   6      960.44     1022.63     10.33 o 
   2   7   6      132.57      123.52      7.25 o 
   3   7   6        0.05        2.45      3.16 o 
   4   7   6       63.58       63.32      9.99 o 
   5   7   6       13.85       10.25      7.25 o 
   6   7   6      219.59      269.50     15.48 o 
  -6   8   6       13.28        5.75      5.56 o 
  -5   8   6        0.13        4.18      3.95 o 
  -4   8   6      177.07      168.91      8.79 o 
  -3   8   6      337.17      346.92      9.49 o 
  -2   8   6      668.03      646.84      9.75 o 
  -1   8   6      842.56      899.35     16.46 o 
   0   8   6       17.51       14.04      2.77 o 
   1   8   6       25.14       23.84      4.67 o 
   2   8   6        2.11        3.68      2.60 o 
   3   8   6       67.32       51.37      7.05 o 
   4   8   6      135.88      127.18     12.29 o 
   5   8   6       88.37       82.65     10.74 o 
   6   8   6       38.12       12.78      9.66 o 
  -6   9   6        2.94        7.35      6.86 o 
  -5   9   6       12.62        9.50      4.46 o 
  -4   9   6      472.39      467.10     11.94 o 
  -3   9   6      181.74      184.42      8.14 o 
  -2   9   6        0.44        1.68      2.95 o 
  -1   9   6       14.82       12.37      4.45 o 
   0   9   6      409.48      392.01      7.60 o 
   1   9   6      120.97      121.91      5.90 o 
   2   9   6       10.42       10.33      3.79 o 
   3   9   6     1238.05     1311.42     24.61 o 
   4   9   6       57.34       47.45     10.82 o 
   5   9   6       30.13       24.54      6.75 o 
   6   9   6        8.75        8.19      5.99 o 
  -6  10   6      165.78      176.28     19.31 o 
  -5  10   6        0.55        3.99      3.88 o 
  -4  10   6       16.43       13.12      6.30 o 
  -3  10   6        9.23        7.59      4.19 o 
  -2  10   6      561.45      586.81     14.51 o 
  -1  10   6      693.25      709.82     25.83 o 
   0  10   6       25.51       22.23      4.64 o 
   1  10   6       80.42       78.68      5.94 o 
   2  10   6       22.53       20.59      5.07 o 
   3  10   6      853.12      894.54     16.62 o 
   4  10   6      242.42      221.30     12.80 o 
   5  10   6      250.34      253.76     14.43 o 
   6  10   6        8.26        4.83      6.08 o 
  -6  11   6        2.72        6.58      7.10 o 
  -5  11   6       33.96       28.38      6.66 o 
  -4  11   6        6.61        8.81      4.83 o 
  -3  11   6      124.94      126.23     13.22 o 
  -2  11   6     1413.22     1464.42     21.04 o 
  -1  11   6     1407.71     1479.49     35.01 o 
   0  11   6        3.27        2.92      2.86 o 
   1  11   6        7.21        7.81      4.28 o 
   2  11   6      125.32      136.70      8.02 o 
   3  11   6        0.98        5.62      3.95 o 
   4  11   6      326.54      325.50     17.39 o 
   5  11   6        2.12        1.41      5.35 o 
  -5  12   6       93.47       91.48     10.56 o 
  -4  12   6      427.41      460.30     14.75 o 
  -3  12   6      422.50      447.36     13.14 o 
  -2  12   6      463.25      452.88     12.62 o 
  -1  12   6        3.70        8.14      7.72 o 
   0  12   6      720.30      699.69     21.35 o 
   1  12   6      298.63      298.01     10.74 o 
   2  12   6     1650.47     1713.57     29.16 o 
   3  12   6      357.62      350.34     11.50 o 
   4  12   6       27.31       14.94      7.06 o 
   5  12   6        2.68        3.69      5.22 o 
  -5  13   6        9.79        8.80      6.07 o 
  -4  13   6        0.50        6.49      5.02 o 
  -3  13   6      480.24      527.99     14.93 o 
  -2  13   6       56.42       68.02     11.00 o 
  -1  13   6      120.30      138.94     18.75 o 
   0  13   6      475.72      453.67     18.17 o 
   1  13   6       11.53       13.55      5.78 o 
   2  13   6      454.43      449.32     11.52 o 
   3  13   6      442.39      425.36     12.48 o 
   4  13   6       99.83       95.58     11.37 o 
   5  13   6       10.20        5.89      6.09 o 
  -5  14   6        9.58        5.48      9.75 o 
  -4  14   6       91.30       92.31     10.32 o 
  -3  14   6       59.67       61.72     11.18 o 
  -2  14   6      504.70      546.58     16.79 o 
  -1  14   6        0.36        7.38      9.19 o 
   0  14   6       97.41      111.33     19.02 o 
   1  14   6      645.42      603.73     16.02 o 
   2  14   6      250.11      233.54     10.24 o 
   3  14   6      244.65      245.19     13.09 o 
   4  14   6       27.13       23.03      7.09 o 
  -4  15   6       14.09       12.45      9.00 o 
  -3  15   6       92.41       86.29     10.05 o 
  -2  15   6       92.65       80.89     11.10 o 
  -1  15   6      462.79      421.78     18.50 o 
   0  15   6       35.62       20.99     14.65 o 
   1  15   6        0.00        1.63      4.79 o 
   2  15   6        0.38        4.06      4.17 o 
   3  15   6        5.56        5.37      4.12 o 
   4  15   6        9.83        7.13      5.63 o 
  -4  16   6        6.17        5.15      7.91 o 
  -3  16   6      153.23      164.81     13.89 o 
  -2  16   6       99.73      109.14     13.75 o 
  -1  16   6      589.28      615.74     22.41 o 
   0  16   6      395.54      381.69     25.93 o 
   1  16   6       46.44       43.68     13.30 o 
   2  16   6      107.26      104.75     12.06 o 
   3  16   6        2.27        6.59      5.92 o 
  -3  17   6       27.87       22.15      9.30 o 
  -2  17   6      144.66      177.81     14.36 o 
  -1  17   6        5.90       12.25     10.97 o 
   0  17   6        5.19        7.87     11.26 o 
   1  17   6       46.50       38.99     10.45 o 
   2  17   6       37.56       41.32     12.27 o 
   3  17   6       14.08       10.10      6.38 o 
  -2  18   6      329.34      381.20     21.81 o 
  -1  18   6       26.61       11.96     14.31 o 
   0  18   6        0.16        4.07     12.10 o 
   1  18   6       15.65        3.85      7.03 o 
   2  18   6        1.68        6.89      7.25 o 
   0  19   6       10.05        6.32     10.90 o 
  -7   0   7      150.94      143.07     18.03 o 
  -5   0   7     1273.33     1337.80     25.65 o 
  -3   0   7       15.49        5.58      5.09 o 
  -1   0   7      441.88      393.18     11.78 o 
   1   0   7     3093.81     3231.04     20.38 o 
   3   0   7      845.24      884.18     17.22 o 
   5   0   7      396.35      383.40     16.10 o 
   7   0   7      699.84      881.53     39.21 o 
  -7   1   7       16.55        7.06      5.95 o 
  -6   1   7        0.78        5.13      5.05 o 
  -5   1   7      404.64      423.59     10.93 o 
  -4   1   7      181.98      172.92      7.68 o 
  -3   1   7        6.94        6.42      4.26 o 
  -2   1   7       55.92       55.21      5.91 o 
  -1   1   7     9747.55    10193.07    129.83 o 
   0   1   7     1293.31     1318.18     12.69 o 
   1   1   7       16.36       18.90      2.13 o 
   2   1   7      163.86      173.56      4.98 o 
   3   1   7       15.95       16.94      3.64 o 
   4   1   7      295.54      302.91      7.74 o 
   5   1   7        2.47        5.45      2.97 o 
   6   1   7       89.30      106.57     12.22 o 
   7   1   7        4.66       10.83      9.67 o 
  -7   2   7        5.49       10.02      7.44 o 
  -6   2   7       12.80        7.86      5.73 o 
  -5   2   7        9.15        8.77      3.75 o 
  -4   2   7     2915.56     3005.18     60.85 o 
  -3   2   7        5.02        1.91      2.84 o 
  -2   2   7      636.71      736.32      8.14 o 
  -1   2   7     3185.33     3455.31     21.63 o 
   0   2   7      189.17      192.94      4.60 o 
   1   2   7       33.58       29.20      2.13 o 
   2   2   7      143.90      171.18      4.85 o 
   3   2   7      209.50      203.89      6.06 o 
   4   2   7      868.84      892.74     12.58 o 
   5   2   7       24.06       19.50      6.34 o 
   6   2   7      261.80      278.23     14.27 o 
   7   2   7        0.31        5.48      7.33 o 
  -7   3   7       28.98       27.53      9.23 o 
  -6   3   7      113.83      120.38      8.86 o 
  -5   3   7        0.15        2.71      3.33 o 
  -4   3   7      153.37      158.12      9.25 o 
  -3   3   7        0.01        1.98      2.12 o 
  -2   3   7       61.66       69.98      4.33 o 
  -1   3   7     1998.00     1976.85     19.19 o 
   0   3   7       75.49       67.91      3.48 o 
   1   3   7       91.80      102.88      4.12 o 
   2   3   7      298.87      287.10      7.71 o 
   3   3   7      181.54      182.33      6.87 o 
   4   3   7       48.51       55.78      6.76 o 
   5   3   7      753.54      790.88     15.59 o 
   6   3   7        6.40        4.85      8.38 o 
  -7   4   7       25.76       33.12      9.49 o 
  -6   4   7        0.02        3.54      3.92 o 
  -5   4   7      531.23      541.21     13.88 o 
  -4   4   7      362.41      363.64     11.39 o 
  -3   4   7        5.48        5.22      2.90 o 
  -2   4   7       53.71       49.06      4.08 o 
  -1   4   7      252.54      268.54      5.04 o 
   0   4   7       23.78       24.96      2.88 o 
   1   4   7      941.59      900.82      7.41 o 
   2   4   7      605.18      653.57     11.39 o 
   3   4   7      707.35      763.04     10.66 o 
   4   4   7      116.06      118.38      8.58 o 
   5   4   7      152.41      169.06     12.06 o 
   6   4   7       87.50       81.42     10.55 o 
  -7   5   7       19.88       14.49     10.02 o 
  -6   5   7       91.55      116.46     11.08 o 
  -5   5   7      257.30      262.99     11.65 o 
  -4   5   7        8.44        8.78      4.60 o 
  -3   5   7       39.61       33.65      5.39 o 
  -2   5   7       39.28       35.45      3.99 o 
  -1   5   7      191.65      209.50      6.14 o 
   0   5   7      269.03      277.11      4.65 o 
   1   5   7        6.34        8.31      2.25 o 
   2   5   7      274.75      291.72      8.21 o 
   3   5   7       57.02       59.68      7.36 o 
   4   5   7      723.13      763.03     17.31 o 
   5   5   7      193.82      188.71     12.85 o 
   6   5   7       18.43       16.01      8.07 o 
  -6   6   7        0.16        3.20      4.62 o 
  -5   6   7      177.00      176.29     10.51 o 
  -4   6   7       46.50       42.48      5.76 o 
  -3   6   7        0.55        2.17      2.71 o 
  -2   6   7      274.25      285.51      7.56 o 
  -1   6   7       29.63       34.73      4.06 o 
   0   6   7       58.35       60.12      3.61 o 
   1   6   7        7.86        6.02      2.21 o 
   2   6   7       71.93       64.48      6.74 o 
   3   6   7       46.81       40.56      7.53 o 
   4   6   7      113.43      111.35     10.59 o 
   5   6   7        7.86        4.28      6.36 o 
   6   6   7      106.57      107.88     12.54 o 
  -6   7   7       11.62        9.12      6.04 o 
  -5   7   7      160.26      154.47     11.09 o 
  -4   7   7       21.82       14.45      4.80 o 
  -3   7   7      769.63      784.60     15.31 o 
  -2   7   7       91.68       93.12      5.80 o 
  -1   7   7       71.04       69.71      5.43 o 
   0   7   7      130.25      130.41      4.71 o 
   1   7   7      215.57      213.19      5.40 o 
   2   7   7       68.92       59.71      6.02 o 
   3   7   7      220.29      224.00     11.48 o 
   4   7   7       24.35       22.11      7.87 o 
   5   7   7       19.34       21.08      7.31 o 
   6   7   7       22.17       20.36      8.17 o 
  -6   8   7        3.71        5.58      6.53 o 
  -5   8   7      132.59      148.01     13.72 o 
  -4   8   7      435.41      403.03     11.35 o 
  -3   8   7       87.79       80.58      8.88 o 
  -2   8   7      803.56      820.02     13.36 o 
  -1   8   7     1920.47     1932.36     16.57 o 
   0   8   7      140.65      138.04      5.94 o 
   1   8   7      619.34      631.57     13.37 o 
   2   8   7        1.52        4.52      2.81 o 
   3   8   7        3.23        2.42      3.22 o 
   4   8   7       71.34       62.63     11.52 o 
   5   8   7        4.05        3.99      4.80 o 
   6   8   7       24.62       15.91      8.76 o 
  -6   9   7        0.10        3.57      6.33 o 
  -5   9   7      341.79      361.08     16.03 o 
  -4   9   7      504.15      539.99     14.88 o 
  -3   9   7      605.92      592.60     19.35 o 
  -2   9   7      536.27      550.35     12.49 o 
  -1   9   7      981.64     1002.84     15.28 o 
   0   9   7      158.33      148.43      6.41 o 
   1   9   7       58.36       59.82      5.50 o 
   2   9   7       55.91       58.14      6.19 o 
   3   9   7      283.21      297.34     13.14 o 
   4   9   7       20.77       18.32      5.91 o 
   5   9   7       30.45       25.10      6.01 o 
   6   9   7       26.47       19.94      7.27 o 
  -6  10   7       62.42       74.10     17.91 o 
  -5  10   7       38.37       28.73      7.56 o 
  -4  10   7       10.03        6.74      5.76 o 
  -3  10   7       11.67        8.68      5.45 o 
  -2  10   7      601.48      621.89     16.05 o 
  -1  10   7       18.69       15.47      7.43 o 
   0  10   7      135.71      138.47      8.64 o 
   1  10   7      135.40      117.27      6.72 o 
   2  10   7      182.59      174.95      8.59 o 
   3  10   7      311.54      322.93     10.43 o 
   4  10   7      114.01      109.00     10.24 o 
   5  10   7       30.84       15.06      6.02 o 
  -5  11   7       13.25        8.67      5.68 o 
  -4  11   7        7.14        5.56      4.80 o 
  -3  11   7     1021.15     1091.56     20.12 o 
  -2  11   7        1.46        4.56      4.72 o 
  -1  11   7       27.64       21.47      7.44 o 
   0  11   7      407.58      405.00     12.36 o 
   1  11   7       45.43       38.22      5.31 o 
   2  11   7       19.28       13.25      4.48 o 
   3  11   7       15.40        9.70      5.69 o 
   4  11   7       53.90       36.43     10.85 o 
   5  11   7       38.97       33.48      8.28 o 
  -5  12   7       41.28       42.08      9.19 o 
  -4  12   7       81.34       70.95     10.04 o 
  -3  12   7       71.80       65.01      7.44 o 
  -2  12   7      146.44      122.66     13.11 o 
  -1  12   7     1324.47     1388.19     36.10 o 
   0  12   7       21.26       19.30      7.72 o 
   1  12   7      273.70      267.83     10.45 o 
   2  12   7        1.31        3.68      3.93 o 
   3  12   7      134.51      119.39      8.89 o 
   4  12   7        3.96        1.54      4.98 o 
   5  12   7       18.20       17.70      6.47 o 
  -5  13   7        2.90        6.22      6.34 o 
  -4  13   7       77.45       83.88     11.11 o 
  -3  13   7       53.01       60.73      7.45 o 
  -2  13   7      423.90      447.41     15.86 o 
  -1  13   7      586.90      589.12     27.24 o 
   0  13   7        0.68        3.21      6.26 o 
   1  13   7       32.75       26.29      8.30 o 
   2  13   7      115.02      120.37      8.48 o 
   3  13   7       23.94       17.27      5.10 o 
   4  13   7       81.68       80.56     10.43 o 
   5  13   7        0.63        4.84      5.74 o 
  -4  14   7        0.17        5.09      6.26 o 
  -3  14   7      102.56      118.82     10.45 o 
  -2  14   7        7.62        6.31      5.69 o 
  -1  14   7      172.21      146.81     21.61 o 
   0  14   7        6.12        3.69      7.14 o 
   1  14   7        1.06        0.14      4.93 o 
   2  14   7      294.64      311.80     12.91 o 
   3  14   7       29.69       36.57      6.79 o 
   4  14   7       20.22       15.38      6.65 o 
  -4  15   7        4.24        3.44      6.11 o 
  -3  15   7      199.76      207.27     14.04 o 
  -2  15   7      255.75      265.80     14.56 o 
  -1  15   7       63.24       68.45     17.19 o 
   0  15   7      182.99      179.02     21.68 o 
   1  15   7      833.72      852.32     23.81 o 
   2  15   7        0.75        3.49      4.66 o 
   3  15   7      226.21      238.79     11.54 o 
   4  15   7        1.67        4.86      5.50 o 
  -3  16   7       11.73       12.12      8.87 o 
  -2  16   7        5.08        5.63      6.28 o 
  -1  16   7       19.56       11.87      7.96 o 
   0  16   7      288.73      296.82     25.99 o 
   1  16   7       16.69       13.63      7.94 o 
   2  16   7        0.92        3.56      7.79 o 
   3  16   7        2.19        5.03      6.06 o 
  -3  17   7       14.61        9.07      7.87 o 
  -2  17   7       19.03       23.57      9.99 o 
  -1  17   7        2.70        4.30      7.88 o 
   0  17   7      121.63      105.41     22.26 o 
   1  17   7        0.00        6.27      6.90 o 
   2  17   7      238.83      240.88     20.20 o 
  -2  18   7      218.48      281.24     21.03 o 
  -1  18   7      123.13      109.27     22.72 o 
   0  18   7        1.98        5.50     10.75 o 
   1  18   7        8.88        8.07      9.57 o 
  -6   0   8        4.44        9.09      7.05 o 
  -4   0   8     2950.87     3097.06     33.83 o 
  -2   0   8        0.56        5.31      4.17 o 
   0   0   8     5952.92     5742.87     29.80 o 
   2   0   8        8.72        5.89      3.53 o 
   4   0   8       20.37       20.30      6.08 o 
   6   0   8       19.23       18.32     14.76 o 
  -7   1   8        3.18        5.69      5.33 o 
  -6   1   8       68.66       75.67     10.62 o 
  -5   1   8      344.33      353.52     13.23 o 
  -4   1   8       53.07       47.82      8.34 o 
  -3   1   8     1329.84     1347.22     22.82 o 
  -2   1   8      626.00      654.70     12.13 o 
  -1   1   8        3.87        5.52      2.38 o 
   0   1   8      141.53      133.51      4.97 o 
   1   1   8      249.67      254.24      4.32 o 
   2   1   8      257.65      299.21      7.22 o 
   3   1   8       32.18       23.50      4.21 o 
   4   1   8        2.39        4.81      2.99 o 
   5   1   8       37.37       33.10      6.05 o 
   6   1   8      347.57      390.33     15.58 o 
  -7   2   8       15.61       15.56      6.00 o 
  -6   2   8       11.97        8.53      4.90 o 
  -5   2   8      495.40      535.42     12.63 o 
  -4   2   8      178.18      178.18     10.91 o 
  -3   2   8      980.24     1001.55     15.91 o 
  -2   2   8      203.48      205.56      7.38 o 
  -1   2   8      669.61      686.76      8.18 o 
   0   2   8      924.65      961.67      8.41 o 
   1   2   8      345.83      335.36      5.61 o 
   2   2   8       70.75       71.50      5.04 o 
   3   2   8       13.96       10.73      4.15 o 
   4   2   8        0.00        2.78      2.73 o 
   5   2   8       14.31        9.27      5.04 o 
   6   2   8        2.51        4.49      4.93 o 
  -7   3   8      106.07      104.99     14.11 o 
  -6   3   8      154.89      175.11     11.63 o 
  -5   3   8      793.26      787.55     16.13 o 
  -4   3   8      215.57      205.09     11.84 o 
  -3   3   8        0.33        3.33      4.48 o 
  -2   3   8      111.02      122.86      7.57 o 
  -1   3   8      198.53      181.07      5.21 o 
   0   3   8      570.53      572.15      7.28 o 
   1   3   8      874.94      911.64     11.04 o 
   2   3   8       10.23        4.12      2.96 o 
   3   3   8      165.35      173.79      8.14 o 
   4   3   8       34.75       31.78      5.49 o 
   5   3   8        0.01        2.15      5.12 o 
   6   3   8       33.71       37.35      8.42 o 
  -6   4   8      166.07      158.50     10.00 o 
  -5   4   8        2.97        6.29      4.92 o 
  -4   4   8      288.88      288.67     10.64 o 
  -3   4   8     1575.69     1624.35     19.64 o 
  -2   4   8      412.35      403.38      8.76 o 
  -1   4   8      677.03      684.59      9.02 o 
   0   4   8      756.75      728.90      8.77 o 
   1   4   8       33.61       33.66      3.06 o 
   2   4   8      132.15      142.05      7.45 o 
   3   4   8       58.19       46.72      5.41 o 
   4   4   8      210.64      202.40     10.05 o 
   5   4   8       85.81       94.62      9.19 o 
   6   4   8       16.26       12.32      6.70 o 
  -6   5   8       20.91       25.11      7.00 o 
  -5   5   8       62.90       72.80      9.83 o 
  -4   5   8      552.00      530.11     13.20 o 
  -3   5   8        7.96        3.26      4.28 o 
  -2   5   8        6.79        9.22      3.71 o 
  -1   5   8        0.04        2.02      1.90 o 
   0   5   8       78.54       77.35      4.39 o 
   1   5   8       60.14       61.19      3.69 o 
   2   5   8      298.68      320.98      8.89 o 
   3   5   8      223.91      228.30     11.04 o 
   4   5   8      448.50      430.63     12.38 o 
   5   5   8       18.86       25.32      9.87 o 
   6   5   8       10.74        7.84      6.35 o 
  -6   6   8        5.64        6.09      5.79 o 
  -5   6   8      744.22      805.64     16.47 o 
  -4   6   8     1058.31     1033.60     19.89 o 
  -3   6   8       43.68       43.44      5.73 o 
  -2   6   8        5.91        7.64      3.20 o 
  -1   6   8       31.12       22.71      3.97 o 
   0   6   8       52.69       53.04      3.70 o 
   1   6   8      101.87      101.09      4.80 o 
   2   6   8       11.40       11.30      4.17 o 
   3   6   8        0.00        2.65      3.72 o 
   4   6   8      101.10       92.95      9.62 o 
   5   6   8       53.30       43.84      9.56 o 
   6   6   8        3.20       10.24      8.54 o 
  -6   7   8       41.25       40.31      8.13 o 
  -5   7   8      317.41      293.56     15.03 o 
  -4   7   8        0.71        4.76      6.00 o 
  -3   7   8        2.10        1.82      3.26 o 
  -2   7   8      310.80      309.00      8.34 o 
  -1   7   8       27.30       20.89      4.24 o 
   0   7   8       18.76       19.45      3.71 o 
   1   7   8      117.78      117.82      5.61 o 
   2   7   8       13.23        7.67      4.85 o 
   3   7   8       20.30       21.91      6.85 o 
   4   7   8        1.97        5.56      4.43 o 
   5   7   8        8.53        7.99      7.27 o 
   6   7   8        3.88        6.04      6.31 o 
  -6   8   8        0.03        7.28      6.76 o 
  -5   8   8      107.27       90.87     12.98 o 
  -4   8   8        3.76        5.38      6.41 o 
  -3   8   8      490.66      481.39     14.31 o 
  -2   8   8        0.94        3.71      3.06 o 
  -1   8   8      141.72      144.74      6.78 o 
   0   8   8      202.01      198.35      6.53 o 
   1   8   8        2.75        5.07      2.47 o 
   2   8   8        1.03        3.81      2.92 o 
   3   8   8      377.25      365.11     16.89 o 
   4   8   8        8.04        5.37      5.40 o 
   5   8   8       67.42       53.85     13.06 o 
   6   8   8        1.52        5.53      7.93 o 
  -6   9   8      100.66      112.41     16.52 o 
  -5   9   8       20.23        5.47      6.85 o 
  -4   9   8      183.82      194.72     13.55 o 
  -3   9   8       10.35       13.63      8.11 o 
  -2   9   8      130.23      133.69      8.51 o 
  -1   9   8     1625.07     1708.47     20.20 o 
   0   9   8       48.15       57.15      4.81 o 
   1   9   8      212.39      215.02      8.89 o 
   2   9   8       25.83       26.26      4.96 o 
   3   9   8        7.43        6.80      4.99 o 
   4   9   8        0.13        3.95      4.19 o 
   5   9   8        0.60        4.01      4.72 o 
  -5  10   8       14.40       10.71      9.61 o 
  -4  10   8     1066.80     1046.85     27.43 o 
  -3  10   8      139.34      132.83     12.34 o 
  -2  10   8       58.30       52.33      8.57 o 
  -1  10   8      423.35      408.79     12.84 o 
   0  10   8       71.59       72.30      7.69 o 
   1  10   8       11.27       11.30      4.45 o 
   2  10   8      357.53      351.39     10.29 o 
   3  10   8      362.83      363.72     12.78 o 
   4  10   8       61.27       68.25     11.21 o 
   5  10   8        0.00        6.54      5.66 o 
  -5  11   8        0.00        4.00      6.24 o 
  -4  11   8      785.21      826.73     20.26 o 
  -3  11   8      117.16      118.60     11.22 o 
  -2  11   8      153.64      139.68     10.38 o 
  -1  11   8      107.72      105.34      9.06 o 
   0  11   8        2.26        2.54      4.32 o 
   1  11   8      252.83      263.62      9.95 o 
   2  11   8        1.66        3.19      3.90 o 
   3  11   8      218.67      218.67      9.88 o 
   4  11   8      135.37      140.65     11.25 o 
   5  11   8      109.33      130.49     12.06 o 
  -5  12   8       17.99       13.81      8.00 o 
  -4  12   8       30.52       30.52      7.02 o 
  -3  12   8      249.27      262.77     12.13 o 
  -2  12   8       98.58       93.45      9.09 o 
  -1  12   8       35.29       31.99      9.60 o 
   0  12   8       66.32       78.02     15.33 o 
   1  12   8       46.94       55.73      8.85 o 
   2  12   8      394.42      407.56     12.46 o 
   3  12   8      241.00      244.65     10.57 o 
   4  12   8        0.65        5.12      5.44 o 
   5  12   8       50.32       68.62     11.21 o 
  -5  13   8        4.08        5.38      9.37 o 
  -4  13   8       99.33      105.28     10.96 o 
  -3  13   8        2.44        6.93      4.71 o 
  -2  13   8       52.10       50.64      8.78 o 
  -1  13   8      206.65      206.46     14.41 o 
   0  13   8        0.39        5.27      8.61 o 
   1  13   8       95.99       89.95      9.13 o 
   2  13   8       51.29       48.87      6.63 o 
   3  13   8      171.75      175.46     10.43 o 
   4  13   8      177.40      198.91     14.10 o 
  -4  14   8       51.95       43.96     10.72 o 
  -3  14   8       30.75       24.47      6.02 o 
  -2  14   8      154.00      167.50     15.16 o 
  -1  14   8       44.73       37.01     14.64 o 
   0  14   8       39.04       40.98     16.17 o 
   1  14   8       18.52       18.56      8.61 o 
   2  14   8        3.99        5.51      5.67 o 
   3  14   8      164.74      168.09     10.78 o 
   4  14   8       95.26       98.75     11.96 o 
  -4  15   8       52.12       58.79      9.97 o 
  -3  15   8       87.96       94.34     10.87 o 
  -2  15   8        4.56        7.90      6.21 o 
  -1  15   8       56.90       57.19     11.29 o 
   0  15   8       59.17       63.47     17.80 o 
   1  15   8       27.44       28.50     11.52 o 
   2  15   8        7.08        9.42      7.02 o 
   3  15   8        6.03        7.95      5.53 o 
  -3  16   8       62.73       53.52      9.17 o 
  -2  16   8       12.73       12.90      6.67 o 
  -1  16   8        0.02        4.75      6.13 o 
   0  16   8      133.97      138.39     24.14 o 
   1  16   8       51.54       37.42     11.95 o 
   2  16   8        3.62        2.45      7.41 o 
   3  16   8      129.78      141.18     13.76 o 
  -2  17   8       47.09       41.82     10.31 o 
  -1  17   8        4.73        3.29      6.45 o 
   0  17   8       11.18       13.11     12.32 o 
   1  17   8       22.73        5.97      6.81 o 
   2  17   8      158.88      168.55     16.45 o 
  -1  18   8       12.05        5.65      8.31 o 
   0  18   8        2.20        5.23     12.40 o 
  -5   0   9       13.64        7.44      7.02 o 
  -3   0   9      961.45      959.30     29.18 o 
  -1   0   9     3076.62     3092.09     27.50 o 
   1   0   9      331.71      295.83      9.49 o 
   3   0   9      101.07      109.29     10.28 o 
   5   0   9      299.07      298.35     16.40 o 
  -6   1   9      204.48      205.15     12.34 o 
  -5   1   9       76.74       77.61     10.82 o 
  -4   1   9       18.48       12.51      5.65 o 
  -3   1   9      420.58      406.91     16.32 o 
  -2   1   9      352.27      369.02     11.60 o 
  -1   1   9        0.03        2.50      2.15 o 
   0   1   9        0.00        3.41      2.12 o 
   1   1   9      148.33      142.26      5.50 o 
   2   1   9      548.67      546.69      9.05 o 
   3   1   9       10.18       13.00      4.45 o 
   4   1   9        9.20        7.87      3.75 o 
   5   1   9       52.68       51.42      9.22 o 
   6   1   9        7.07        7.61      6.37 o 
  -6   2   9       40.34       44.66      8.22 o 
  -5   2   9      143.03      132.75      9.48 o 
  -4   2   9      845.22      848.90     18.13 o 
  -3   2   9       81.89       77.53     10.04 o 
  -2   2   9       55.65       52.09      7.49 o 
  -1   2   9        2.74        6.82      3.84 o 
   0   2   9      173.43      147.68      5.69 o 
   1   2   9        6.85        7.26      2.47 o 
   2   2   9      299.79      309.50      8.36 o 
   3   2   9      218.00      209.35      7.80 o 
   4   2   9      440.39      397.36     10.18 o 
   5   2   9        0.17        1.51      4.65 o 
   6   2   9       68.35       75.75     11.30 o 
  -6   3   9      502.47      544.23     16.47 o 
  -5   3   9       21.02       15.72      6.58 o 
  -4   3   9      555.01      555.61     15.93 o 
  -3   3   9      408.59      396.47     12.60 o 
  -2   3   9      569.85      624.52     13.44 o 
  -1   3   9       52.08       64.94      4.60 o 
   0   3   9       21.52       18.27      3.09 o 
   1   3   9        9.15        9.81      3.17 o 
   2   3   9       20.87       15.73      4.31 o 
   3   3   9       70.02       65.53      5.58 o 
   4   3   9      218.24      205.77      8.79 o 
   5   3   9       30.96       26.88      6.70 o 
   6   3   9        3.67        5.05      7.41 o 
  -6   4   9       64.51       73.79      9.57 o 
  -5   4   9      134.89      135.56     10.21 o 
  -4   4   9      128.88      136.02     10.72 o 
  -3   4   9      156.32      143.58     13.78 o 
  -2   4   9      191.78      193.61      9.67 o 
  -1   4   9       44.73       47.02      4.01 o 
   0   4   9        9.99        6.79      2.64 o 
   1   4   9       10.02       11.37      4.41 o 
   2   4   9      267.25      272.86      8.93 o 
   3   4   9      102.48      120.96      7.52 o 
   4   4   9       33.44       23.21      7.30 o 
   5   4   9       50.62       39.55      7.09 o 
   6   4   9        0.05        4.57      6.13 o 
  -6   5   9       50.85       54.98      9.08 o 
  -5   5   9        1.15        4.99      4.87 o 
  -4   5   9        0.78        3.58      5.05 o 
  -3   5   9       55.80       61.88      7.72 o 
  -2   5   9      448.54      458.80     13.08 o 
  -1   5   9        4.24        5.56      2.52 o 
   0   5   9        9.83       13.56      3.41 o 
   1   5   9      206.44      222.37      6.52 o 
   2   5   9       31.55       37.16      5.27 o 
   3   5   9      111.42      106.65     10.75 o 
   4   5   9       60.79       66.09     10.19 o 
   5   5   9      102.33       78.82      8.90 o 
   6   5   9       16.72       13.87      7.88 o 
  -6   6   9       18.37       29.32     12.23 o 
  -5   6   9        2.07        2.97      4.67 o 
  -4   6   9       16.73        9.95      6.61 o 
  -3   6   9       56.53       51.29      9.40 o 
  -2   6   9        0.80        2.28      2.44 o 
  -1   6   9      405.50      415.62      8.86 o 
   0   6   9        3.57        3.13      2.11 o 
   1   6   9      619.98      653.76      9.40 o 
   2   6   9        5.17        5.86      3.40 o 
   3   6   9       37.63       32.52      7.36 o 
   4   6   9      177.85      171.39     13.80 o 
   5   6   9      107.63      116.43     13.63 o 
   6   6   9       16.24       22.36     11.23 o 
  -6   7   9      104.81      101.39     15.12 o 
  -5   7   9      113.86      107.50     15.55 o 
  -4   7   9       43.36       39.73      9.02 o 
  -3   7   9      123.98      103.07     11.99 o 
  -2   7   9       24.84       23.09      4.88 o 
  -1   7   9      202.90      203.28      7.35 o 
   0   7   9      230.20      237.74      7.77 o 
   1   7   9      653.42      666.74     10.64 o 
   2   7   9      243.16      255.36     13.07 o 
   3   7   9        3.09        4.25      5.23 o 
   4   7   9        0.53        2.52      3.84 o 
   5   7   9        2.23        3.64      4.91 o 
   6   7   9        7.17        6.97      7.71 o 
  -6   8   9      135.62      150.64     13.98 o 
  -5   8   9      312.87      310.54     19.85 o 
  -4   8   9      276.62      271.94     14.83 o 
  -3   8   9       27.64       28.14      9.85 o 
  -2   8   9       18.06       12.62      4.59 o 
  -1   8   9      397.94      400.96      9.37 o 
   0   8   9       46.17       44.13      5.06 o 
   1   8   9       57.83       58.69      5.60 o 
   2   8   9        7.37        6.34      3.85 o 
   3   8   9        0.65        5.35      4.27 o 
   4   8   9       25.20       21.05      8.47 o 
   5   8   9       26.96       38.02     12.69 o 
  -5   9   9       42.48       32.05      9.45 o 
  -4   9   9        0.05        5.19      7.77 o 
  -3   9   9      335.21      354.73     13.93 o 
  -2   9   9       51.70       54.66      6.92 o 
  -1   9   9       27.15       30.38      6.13 o 
   0   9   9       93.44       90.60      7.26 o 
   1   9   9        6.32        7.69      4.78 o 
   2   9   9       11.69       10.80      4.00 o 
   3   9   9       36.74       31.60      6.66 o 
   4   9   9       24.80       19.44      6.32 o 
   5   9   9       21.40       23.30     10.09 o 
  -5  10   9       48.10       39.72      9.70 o 
  -4  10   9       34.87       33.55      9.57 o 
  -3  10   9       15.71        9.25      7.16 o 
  -2  10   9      465.81      459.96     12.30 o 
  -1  10   9       32.58       34.07      5.18 o 
   0  10   9       58.94       57.20      8.24 o 
   1  10   9      175.72      183.03      9.05 o 
   2  10   9      259.92      271.92     10.99 o 
   3  10   9      114.02      106.18      9.35 o 
   4  10   9      143.45      146.57     11.91 o 
   5  10   9        2.79        4.45      5.00 o 
  -5  11   9       94.37      105.87     13.67 o 
  -4  11   9       80.00       71.55     11.35 o 
  -3  11   9      304.08      318.27     19.39 o 
  -2  11   9        2.58        3.91      4.00 o 
  -1  11   9      238.19      232.49     10.06 o 
   0  11   9      308.44      345.83     14.88 o 
   1  11   9        6.79        2.30      3.65 o 
   2  11   9       21.11       15.62      5.18 o 
   3  11   9       14.80        9.81      4.56 o 
   4  11   9      724.71      777.48     21.92 o 
   5  11   9       31.38       26.39      9.67 o 
  -5  12   9       12.75       12.45      9.81 o 
  -4  12   9        5.00        4.95      6.37 o 
  -3  12   9      252.98      264.57     17.27 o 
  -2  12   9      110.51      111.77      9.69 o 
  -1  12   9       89.54       89.22      8.50 o 
   0  12   9      114.46      128.67     11.73 o 
   1  12   9       34.52       30.22      7.50 o 
   2  12   9       20.80       13.20      4.76 o 
   3  12   9      170.83      187.70      9.85 o 
   4  12   9       99.52       91.98     10.73 o 
  -4  13   9       10.28        8.56      5.98 o 
  -3  13   9      346.37      373.95     16.00 o 
  -2  13   9       48.28       46.51      7.58 o 
  -1  13   9       89.18       95.31     10.23 o 
   0  13   9        0.06        3.79      8.32 o 
   1  13   9       30.03       25.31      8.55 o 
   2  13   9       22.53       17.37      7.28 o 
   3  13   9      772.43      854.51     18.06 o 
   4  13   9        3.25        5.14      5.12 o 
  -4  14   9        0.80        8.12      8.28 o 
  -3  14   9      162.00      166.47     10.70 o 
  -2  14   9       27.35       25.24      7.11 o 
  -1  14   9        0.61        5.22      7.00 o 
   0  14   9      180.23      190.90     23.00 o 
   1  14   9      348.32      365.52     20.17 o 
   2  14   9      194.97      189.04     16.23 o 
   3  14   9       90.63       94.02     10.11 o 
  -3  15   9       35.84       28.00      7.13 o 
  -2  15   9       27.94       25.71      8.09 o 
  -1  15   9        1.51        3.50      6.88 o 
   0  15   9       85.76       76.89     19.60 o 
   1  15   9        0.08        9.15      7.79 o 
   2  15   9       31.23       32.77      8.29 o 
   3  15   9        0.34        6.72      9.09 o 
  -2  16   9       69.59       63.19      8.94 o 
  -1  16   9       15.36       24.78     10.86 o 
   0  16   9       56.30       43.55     18.00 o 
   1  16   9       67.52       62.33     13.38 o 
   2  16   9        6.32        9.62      7.66 o 
  -1  17   9       11.42       11.25      8.85 o 
   0  17   9       48.77       61.74     19.31 o 
   1  17   9        2.01        9.73      9.61 o 
  -6   0  10        0.84        5.27      8.30 o 
  -4   0  10      859.94      878.76     21.72 o 
  -2   0  10      156.57      142.12     12.83 o 
   0   0  10     1216.80     1268.29     19.73 o 
   2   0  10      104.28       99.75      9.67 o 
   4   0  10        0.20        3.32      5.54 o 
   6   0  10        1.02        6.75      9.20 o 
  -6   1  10      128.77      111.24     10.68 o 
  -5   1  10        6.26        6.71      4.79 o 
  -4   1  10      418.82      424.86     14.28 o 
  -3   1  10      527.95      517.12     17.62 o 
  -2   1  10       89.65       82.61      7.13 o 
  -1   1  10      726.64      738.69     12.08 o 
   0   1  10      463.42      439.86      9.25 o 
   1   1  10     1203.72     1209.19     17.37 o 
   2   1  10      562.03      576.83     13.38 o 
   3   1  10        1.36        4.15      3.60 o 
   4   1  10       89.44       93.51      8.80 o 
   5   1  10       66.85       67.66      9.04 o 
   6   1  10        6.43        8.56      8.32 o 
  -6   2  10       37.24       41.77      8.38 o 
  -5   2  10      132.57      136.55     12.00 o 
  -4   2  10       13.13       10.04      5.27 o 
  -3   2  10      378.74      387.57     19.82 o 
  -2   2  10      240.90      245.64     10.07 o 
  -1   2  10      890.00      846.16     13.06 o 
   0   2  10        2.64        6.14      2.37 o 
   1   2  10       21.63       18.53      4.40 o 
   2   2  10       57.99       52.59      9.00 o 
   3   2  10       13.00        6.97      4.71 o 
   4   2  10        1.75        4.36      3.60 o 
   5   2  10       12.70       17.06      7.19 o 
   6   2  10       15.00        7.76      5.88 o 
  -6   3  10       35.19       34.98      8.13 o 
  -5   3  10        5.27        4.42      5.79 o 
  -4   3  10        4.58        4.67      5.52 o 
  -3   3  10       36.22       41.66     10.23 o 
  -2   3  10        0.03        3.79      3.63 o 
  -1   3  10      889.54      901.00     13.18 o 
   0   3  10       17.89       16.42      4.03 o 
   1   3  10      369.63      356.70      8.00 o 
   2   3  10      151.82      147.56      7.48 o 
   3   3  10        0.51        5.25      3.59 o 
   4   3  10     1206.35     1278.54     21.57 o 
   5   3  10      503.46      457.67     17.18 o 
   6   3  10       11.33        5.04      7.64 o 
  -6   4  10       31.32       36.66     12.19 o 
  -5   4  10        1.18        3.08      5.90 o 
  -4   4  10       27.06       26.75      9.57 o 
  -3   4  10        9.29        5.53      6.25 o 
  -2   4  10       55.26       49.07      9.14 o 
  -1   4  10        6.53        6.12      3.03 o 
   0   4  10       16.92       19.03      3.67 o 
   1   4  10      226.68      238.14      7.83 o 
   2   4  10       27.64       24.36      5.24 o 
   3   4  10      172.43      158.96      8.92 o 
   4   4  10      182.73      154.02     11.91 o 
   5   4  10        7.20       11.80      6.79 o 
   6   4  10        0.92        5.14      9.21 o 
  -6   5  10       59.10       62.17     13.90 o 
  -5   5  10       25.92       28.92     10.89 o 
  -4   5  10      856.63      871.60     23.84 o 
  -3   5  10       90.42       86.46      8.90 o 
  -2   5  10       23.64       20.85      5.93 o 
  -1   5  10        0.74        2.26      2.63 o 
   0   5  10       37.98       35.45      4.40 o 
   1   5  10        0.06        3.08      2.36 o 
   2   5  10       21.75       25.36      5.59 o 
   3   5  10      138.71      136.24      9.76 o 
   4   5  10       46.76       41.97      8.17 o 
   5   5  10       16.60       17.79      7.01 o 
   6   5  10       29.76       40.94     11.85 o 
  -6   6  10       71.62       83.86     15.59 o 
  -5   6  10       95.03       96.74     12.87 o 
  -4   6  10      263.16      261.23     16.73 o 
  -3   6  10        2.36        3.03      3.99 o 
  -2   6  10      163.33      157.25      9.81 o 
  -1   6  10      297.90      300.14      8.56 o 
   0   6  10        2.70        4.44      3.08 o 
   1   6  10      358.47      362.90      7.96 o 
   2   6  10       45.38       41.70      5.75 o 
   3   6  10        0.04        1.24      3.87 o 
   4   6  10       38.86       32.32      7.54 o 
   5   6  10        0.50        1.95      5.67 o 
  -6   7  10       14.22       10.11      7.21 o 
  -5   7  10        4.93        2.86      5.02 o 
  -4   7  10       61.20       63.60     12.40 o 
  -3   7  10       66.79       66.21     11.16 o 
  -2   7  10       28.40       29.70      5.31 o 
  -1   7  10       20.44       17.26      4.49 o 
   0   7  10       46.35       47.25      5.43 o 
   1   7  10        0.07        3.20      2.56 o 
   2   7  10      199.17      182.44     10.78 o 
   3   7  10        5.02        6.28      4.28 o 
   4   7  10      222.27      247.44     13.64 o 
   5   7  10       44.55       30.46      8.92 o 
  -5   8  10        9.55        5.69      6.69 o 
  -4   8  10      271.83      277.18     18.13 o 
  -3   8  10       97.91       81.52     14.99 o 
  -2   8  10      119.02      103.57      7.18 o 
  -1   8  10       58.81       60.22      6.23 o 
   0   8  10       29.35       27.64      5.04 o 
   1   8  10      111.37      106.69      7.36 o 
   2   8  10      106.18      101.11      9.65 o 
   3   8  10       16.99        9.64      5.37 o 
   4   8  10       20.72       21.55      8.12 o 
   5   8  10        0.98        6.22      6.67 o 
  -5   9  10        1.03        2.37      5.17 o 
  -4   9  10        1.43        6.39      6.56 o 
  -3   9  10        4.77        3.87      6.09 o 
  -2   9  10       45.27       50.70      7.39 o 
  -1   9  10        0.11        3.35      2.78 o 
   0   9  10        0.08        2.71      2.84 o 
   1   9  10        3.78        4.36      3.79 o 
   2   9  10        0.74        2.58      3.71 o 
   3   9  10       65.21       60.92      8.14 o 
   4   9  10       22.67       23.97      7.90 o 
   5   9  10      118.97      129.45     13.28 o 
  -5  10  10        7.33       12.72     10.61 o 
  -4  10  10       22.54       15.58      9.56 o 
  -3  10  10       95.96      105.01     14.67 o 
  -2  10  10       12.30        7.63      5.05 o 
  -1  10  10        0.47        3.28      2.98 o 
   0  10  10        1.89        4.37      4.43 o 
   1  10  10      193.92      224.29     10.14 o 
   2  10  10      228.48      240.25     11.47 o 
   3  10  10      463.40      475.32     14.01 o 
   4  10  10       97.53       97.31     10.98 o 
   5  10  10      131.65      160.07     13.31 o 
  -5  11  10       79.60       84.20     16.91 o 
  -4  11  10      143.56      145.07     12.99 o 
  -3  11  10       26.33       22.17      8.54 o 
  -2  11  10      131.08      133.15      9.62 o 
  -1  11  10       67.48       62.74      7.64 o 
   0  11  10      139.36      141.34     12.81 o 
   1  11  10       83.95       84.32      9.93 o 
   2  11  10      496.11      525.98     13.78 o 
   3  11  10        0.04        3.26      4.39 o 
   4  11  10      125.73      132.22     11.67 o 
  -4  12  10        5.04       12.00      9.49 o 
  -3  12  10      101.74       91.94     10.94 o 
  -2  12  10      224.29      222.96     11.48 o 
  -1  12  10       18.33       13.12      5.11 o 
   0  12  10       29.13       29.87      9.58 o 
   1  12  10       13.86       15.25      7.09 o 
   2  12  10       66.64       72.91      9.67 o 
   3  12  10       28.97       16.37      8.58 o 
   4  12  10       17.46        9.11      7.09 o 
  -4  13  10       86.52       88.77     12.87 o 
  -3  13  10       97.65       97.61     12.34 o 
  -2  13  10       95.57       86.85     10.62 o 
  -1  13  10       34.81       37.51      9.23 o 
   0  13  10        5.25        5.65     10.62 o 
   1  13  10       23.14       16.87      6.84 o 
   2  13  10      105.45      112.86     11.25 o 
   3  13  10       57.27       37.71     10.68 o 
   4  13  10      443.70      529.64     20.94 o 
  -3  14  10       59.76       56.73     10.43 o 
  -2  14  10        1.83        3.48      4.82 o 
  -1  14  10       17.45       15.36      6.99 o 
   0  14  10       60.71       59.75     18.86 o 
   1  14  10      232.41      249.08     18.20 o 
   2  14  10       15.47       11.85      6.08 o 
   3  14  10      369.21      442.05     19.00 o 
  -3  15  10        0.94        6.79      5.16 o 
  -2  15  10       54.04       52.97      9.89 o 
  -1  15  10       29.27       26.06      8.96 o 
   0  15  10       44.25       52.90     17.90 o 
   1  15  10        1.75        4.14      6.54 o 
   2  15  10       33.16       46.51     11.48 o 
  -2  16  10       25.29       21.46      8.26 o 
  -1  16  10        9.57        9.02      8.51 o 
   0  16  10      116.23      121.41     22.58 o 
   1  16  10        0.19        5.53      7.98 o 
  -5   0  11      313.80      315.22     19.55 o 
  -3   0  11      852.23      795.24     29.66 o 
  -1   0  11     1420.43     1394.48     27.04 o 
   1   0  11     2882.40     2913.32     42.86 o 
   3   0  11       58.29       38.89      9.95 o 
   5   0  11       40.56       53.27     11.75 o 
  -6   1  11       72.01       74.03     10.19 o 
  -5   1  11        0.05        3.18      6.01 o 
  -4   1  11      200.22      178.21     14.62 o 
  -3   1  11        0.26        1.75      4.17 o 
  -2   1  11      220.33      212.21      9.47 o 
  -1   1  11       11.40       11.23      5.16 o 
   0   1  11       37.16       81.23      9.18 o 
   1   1  11     1727.55     1714.64     25.14 o 
   2   1  11      561.31      571.59     14.48 o 
   3   1  11      103.73       91.41      7.81 o 
   4   1  11      606.73      621.18     15.06 o 
   5   1  11        0.39        4.59      5.05 o 
   6   1  11       85.69       96.96     15.38 o 
  -6   2  11        4.99        4.24      5.50 o 
  -5   2  11       13.77       15.35      9.86 o 
  -4   2  11      381.42      366.84     17.43 o 
  -3   2  11        4.18        3.55      4.41 o 
  -2   2  11       17.55       12.35      6.49 o 
  -1   2  11      126.52      125.45      8.76 o 
   0   2  11     1134.74     1073.67     14.59 o 
   1   2  11       91.02      107.32     12.44 o 
   2   2  11      446.78      443.29     13.18 o 
   3   2  11       15.63       14.76      7.81 o 
   4   2  11       71.09       65.06      8.09 o 
   5   2  11       75.33      102.10     15.15 o 
  -6   3  11        3.88        0.80      7.45 o 
  -5   3  11        0.04        2.55      4.29 o 
  -4   3  11       11.03        2.85      5.91 o 
  -3   3  11       38.16       37.02      9.14 o 
  -2   3  11       45.03       49.47      8.18 o 
  -1   3  11      292.90      290.37      9.88 o 
   0   3  11       74.18       64.21      5.20 o 
   1   3  11      509.26      530.40     13.42 o 
   2   3  11       13.37        8.03      6.14 o 
   3   3  11        1.14        4.73      4.88 o 
   4   3  11      221.99      213.35     10.57 o 
   5   3  11      236.58      261.65     15.59 o 
  -6   4  11      272.13      316.67     18.68 o 
  -5   4  11        5.64        7.97      6.12 o 
  -4   4  11      138.97      128.55     13.94 o 
  -3   4  11      543.92      563.07     16.06 o 
  -2   4  11       45.59       38.95      8.28 o 
  -1   4  11       77.65       72.51      7.31 o 
   0   4  11       37.70       33.18      4.33 o 
   1   4  11      434.52      437.48      9.19 o 
   2   4  11      506.18      503.23     13.67 o 
   3   4  11        0.09        1.58      4.35 o 
   4   4  11       37.30       27.86     11.02 o 
   5   4  11      147.55      128.82     15.60 o 
  -6   5  11        4.70        9.03      6.75 o 
  -5   5  11       15.61       25.47     12.62 o 
  -4   5  11        5.80        5.16      6.00 o 
  -3   5  11      122.56      132.84     10.45 o 
  -2   5  11        0.54        1.91      4.07 o 
  -1   5  11      124.89      119.52      7.83 o 
   0   5  11        0.18        2.38      2.19 o 
   1   5  11      346.32      312.61      8.89 o 
   2   5  11      261.20      226.28      9.51 o 
   3   5  11       12.52        7.34      3.68 o 
   4   5  11      283.59      296.13     16.94 o 
   5   5  11        5.09        2.45      6.13 o 
  -5   6  11       54.52       67.33     11.56 o 
  -4   6  11        8.22        8.26      7.45 o 
  -3   6  11      131.04      122.58     10.30 o 
  -2   6  11        4.73        4.40      3.73 o 
  -1   6  11      344.82      358.13     12.08 o 
   0   6  11       67.56       60.26      5.51 o 
   1   6  11       45.65       42.34      5.41 o 
   2   6  11       14.68       10.13      5.16 o 
   3   6  11       59.39       45.17      7.83 o 
   4   6  11       50.50       30.63      8.20 o 
   5   6  11        7.18        5.01      8.29 o 
  -5   7  11        4.98       16.10     10.26 o 
  -4   7  11       56.69       49.90     11.40 o 
  -3   7  11       36.52       34.08      9.99 o 
  -2   7  11        0.09        1.79      3.49 o 
  -1   7  11       67.99       63.86      7.23 o 
   0   7  11      101.38       93.17      6.19 o 
   1   7  11      140.45      132.82      6.46 o 
   2   7  11       53.74       49.85     11.25 o 
   3   7  11       52.70       43.16      8.81 o 
   4   7  11       35.25       19.00      7.90 o 
   5   7  11       65.16       79.12     11.16 o 
  -5   8  11      116.04      139.21     13.34 o 
  -4   8  11      174.46      185.81     19.24 o 
  -3   8  11        7.17        3.29      5.20 o 
  -2   8  11        0.15        2.84      3.35 o 
  -1   8  11       30.72       23.92      4.94 o 
   0   8  11      462.78      439.15     13.60 o 
   1   8  11       66.90       68.75      5.98 o 
   2   8  11      180.37      179.13     13.95 o 
   3   8  11       60.27       48.17     11.42 o 
   4   8  11       63.33       62.81     13.42 o 
   5   8  11        1.03        4.14      7.49 o 
  -5   9  11        0.00        5.65      7.06 o 
  -4   9  11       13.40        9.85      9.66 o 
  -3   9  11       30.33       26.55     10.56 o 
  -2   9  11       53.53       53.11      9.59 o 
  -1   9  11       33.68       29.12      5.57 o 
   0   9  11       49.07       41.50      7.35 o 
   1   9  11      528.46      551.26     13.51 o 
   2   9  11      729.12      741.82     18.18 o 
   3   9  11      144.34      156.36     12.79 o 
   4   9  11       53.64       78.73     14.00 o 
  -5  10  11      118.07      130.12     14.92 o 
  -4  10  11       95.35      119.28     16.75 o 
  -3  10  11       21.65       11.52      7.89 o 
  -2  10  11       56.84       58.41     11.93 o 
  -1  10  11        0.50        3.53      3.21 o 
   0  10  11       19.79       14.79      5.39 o 
   1  10  11       28.27       25.04      6.05 o 
   2  10  11       68.36       60.83      9.94 o 
   3  10  11      187.72      191.64     16.91 o 
   4  10  11      230.51      248.94     13.49 o 
  -4  11  11       13.31       10.14      7.03 o 
  -3  11  11       78.13       86.33     15.96 o 
  -2  11  11       23.90       17.84      8.28 o 
  -1  11  11       33.42       32.20      6.73 o 
   0  11  11      360.15      393.97     18.31 o 
   1  11  11      736.68      786.42     19.38 o 
   2  11  11       22.66       22.13      7.21 o 
   3  11  11      454.41      490.61     21.08 o 
   4  11  11      601.75      689.56     21.69 o 
  -4  12  11       24.62       16.94      6.79 o 
  -3  12  11      123.64      142.64     17.11 o 
  -2  12  11      221.32      223.48     12.39 o 
  -1  12  11       28.47       30.17      9.44 o 
   0  12  11       20.69       33.03      9.83 o 
   1  12  11       66.33       61.64      9.55 o 
   2  12  11      170.30      178.93     11.97 o 
   3  12  11      216.54      221.94     14.31 o 
  -3  13  11        0.13        9.09      8.51 o 
  -2  13  11       12.60       15.11      6.24 o 
  -1  13  11        3.55        7.13      6.36 o 
   0  13  11        0.03        2.02      7.54 o 
   1  13  11       43.16       41.32      8.57 o 
   2  13  11       19.03       15.13      7.80 o 
   3  13  11       11.07       15.90      7.40 o 
  -3  14  11      115.68      122.42     16.42 o 
  -2  14  11       27.31       19.92      7.64 o 
  -1  14  11       23.44        9.78      6.52 o 
   0  14  11       13.19       15.26     11.19 o 
   1  14  11      176.15      202.60     17.42 o 
   2  14  11        0.00        6.30      7.18 o 
  -2  15  11       37.15       38.72     10.37 o 
  -1  15  11       35.32       44.58     13.83 o 
   0  15  11        4.96        3.64      9.20 o 
   1  15  11        0.06        4.09      7.91 o 
   2  15  11        0.03        8.64      8.56 o 
  -1  16  11       47.84       53.66     13.42 o 
   0  16  11       45.87       47.38     16.99 o 
  -6   0  12       43.38       21.31     11.59 o 
  -4   0  12        1.37        4.81      6.54 o 
  -2   0  12      251.53      237.90     14.51 o 
   0   0  12      340.67      342.92     15.56 o 
   2   0  12        1.43        9.61     10.89 o 
   4   0  12      125.38      149.46     14.51 o 
  -6   1  12       39.08       29.99     12.25 o 
  -5   1  12       40.08       40.52     13.58 o 
  -4   1  12       65.97       65.80     12.19 o 
  -3   1  12       26.63       19.01      8.20 o 
  -2   1  12      170.45      138.13      8.99 o 
  -1   1  12      563.16      578.54     14.58 o 
   0   1  12     2091.36     2085.37     18.72 o 
   1   1  12      198.46      200.25     13.82 o 
   2   1  12      950.10      934.33     22.86 o 
   3   1  12      165.00      143.86     10.72 o 
   4   1  12       50.35       50.89      7.90 o 
   5   1  12        2.24        6.20      6.01 o 
  -5   2  12        0.00        6.54      6.92 o 
  -4   2  12        7.85        5.00      7.30 o 
  -3   2  12        7.61        2.49      5.15 o 
  -2   2  12      173.69      175.64     11.39 o 
  -1   2  12       41.75       43.38      6.38 o 
   0   2  12        7.75       20.09      5.09 o 
   1   2  12     3283.09     3459.30     94.27 o 
   2   2  12       88.94       82.98      9.35 o 
   3   2  12       82.39       55.52     10.98 o 
   4   2  12      226.84      217.97     11.18 o 
   5   2  12       71.47       54.13      9.77 o 
  -5   3  12       88.42       97.49     12.85 o 
  -4   3  12       11.20        7.71      7.12 o 
  -3   3  12       55.47       46.27     11.01 o 
  -2   3  12       44.98       44.08      8.06 o 
  -1   3  12       96.23       94.61      7.46 o 
   0   3  12      960.95      941.81     17.56 o 
   1   3  12       67.84       76.19     11.31 o 
   2   3  12      108.02       95.61      9.98 o 
   3   3  12       41.09       27.44      7.60 o 
   4   3  12      100.71      104.13     14.05 o 
   5   3  12        1.06        4.31      6.30 o 
  -5   4  12        0.26        9.57      7.11 o 
  -4   4  12       32.40       27.58     10.66 o 
  -3   4  12        2.27        4.03      4.75 o 
  -2   4  12       60.55       73.79      9.31 o 
  -1   4  12       15.48        8.50      3.85 o 
   0   4  12       49.04       44.87      6.69 o 
   1   4  12      905.12      914.45     21.58 o 
   2   4  12       46.76       37.45      8.06 o 
   3   4  12       33.75       24.57      6.83 o 
   4   4  12       17.67       21.52      8.85 o 
   5   4  12        3.62        6.97      9.40 o 
  -5   5  12       42.34       45.71     13.89 o 
  -4   5  12        0.10        7.01      7.25 o 
  -3   5  12      276.98      292.43     15.98 o 
  -2   5  12        4.33        4.02      4.61 o 
  -1   5  12      157.00      155.68      8.85 o 
   0   5  12      458.54      422.29     11.38 o 
   1   5  12      306.04      306.78     15.89 o 
   2   5  12       78.41       72.16     11.83 o 
   3   5  12       12.29       14.21      8.72 o 
   4   5  12      186.26      190.35     17.66 o 
   5   5  12       12.72       10.07      8.67 o 
  -5   6  12       25.08       19.57      8.87 o 
  -4   6  12        0.13        3.10      6.40 o 
  -3   6  12       10.27        5.41      5.65 o 
  -2   6  12      124.53      101.11      9.29 o 
  -1   6  12        7.96        4.78      4.36 o 
   0   6  12      161.67      147.46     10.07 o 
   1   6  12       25.27       25.34      5.37 o 
   2   6  12      363.23      339.08     13.34 o 
   3   6  12        0.16        3.34      5.64 o 
   4   6  12        0.28        2.19      7.39 o 
   5   6  12        9.13        6.11      8.62 o 
  -5   7  12        5.59        2.20      7.26 o 
  -4   7  12       14.37       10.09      8.48 o 
  -3   7  12       13.26        4.75      6.74 o 
  -2   7  12       69.61       62.62     11.58 o 
  -1   7  12       12.03       12.59      5.19 o 
   0   7  12      500.49      484.66     10.54 o 
   1   7  12        4.19        5.50      3.76 o 
   2   7  12      538.20      532.58     15.72 o 
   3   7  12       15.83        4.90      6.45 o 
   4   7  12       44.44       40.42     12.05 o 
   5   7  12       85.54       80.23     25.04 o 
  -5   8  12       47.54       40.82     11.45 o 
  -4   8  12        1.08        7.70      7.78 o 
  -3   8  12       56.00       46.97     10.01 o 
  -2   8  12       34.61       18.60      8.03 o 
  -1   8  12      905.76      910.38     16.01 o 
   0   8  12       17.12       20.13      5.34 o 
   1   8  12     1684.98     1732.10     17.57 o 
   2   8  12       48.82       37.84      8.68 o 
   3   8  12        6.75        3.97      4.68 o 
   4   8  12       38.62       43.82      9.18 o 
  -4   9  12       45.00       40.39     12.46 o 
  -3   9  12       24.66       18.16      9.96 o 
  -2   9  12       29.45       33.66      8.74 o 
  -1   9  12      176.08      176.87     10.11 o 
   0   9  12      886.84      906.44     23.11 o 
   1   9  12      408.81      434.50     14.90 o 
   2   9  12      507.42      495.82     15.65 o 
   3   9  12       27.26       12.73      8.68 o 
   4   9  12        2.94        6.68      6.15 o 
  -4  10  12      148.56      142.15     17.84 o 
  -3  10  12       26.70       25.34     12.01 o 
  -2  10  12      631.07      678.21     19.21 o 
  -1  10  12      118.15      107.25     10.62 o 
   0  10  12      250.27      263.34     11.56 o 
   1  10  12      231.31      238.20     15.78 o 
   2  10  12      200.19      195.48     13.30 o 
   3  10  12        0.85        3.57      5.75 o 
   4  10  12       21.45       31.74     11.52 o 
  -4  11  12       12.62       13.28     10.33 o 
  -3  11  12        5.28        8.01      7.45 o 
  -2  11  12       91.56       89.23     14.67 o 
  -1  11  12      147.40      142.97     10.16 o 
   0  11  12        0.28        6.72      5.43 o 
   1  11  12        0.11        5.38      4.73 o 
   2  11  12      705.13      748.86     16.84 o 
   3  11  12       56.93       47.37     10.94 o 
  -3  12  12       68.46       71.65     15.26 o 
  -2  12  12       70.28       66.37     13.08 o 
  -1  12  12      655.20      705.13     19.50 o 
   0  12  12        0.40        4.13      7.33 o 
   1  12  12      572.32      603.25     17.61 o 
   2  12  12        1.46        5.56      5.96 o 
   3  12  12      223.34      249.52     15.68 o 
  -3  13  12       14.99       10.18      8.28 o 
  -2  13  12       56.45       66.13     10.69 o 
  -1  13  12       46.49       63.71     10.07 o 
   0  13  12        6.86        7.98     10.58 o 
   1  13  12       30.37       32.51      9.04 o 
   2  13  12      124.86      126.54     15.97 o 
  -2  14  12      334.18      358.27     18.03 o 
  -1  14  12       16.97       12.49      8.11 o 
   0  14  12       18.24       11.83     11.60 o 
   1  14  12       14.84       10.12     10.42 o 
   2  14  12      295.76      321.21     16.90 o 
  -1  15  12       19.61       15.85      9.29 o 
   0  15  12       17.62       26.30     19.33 o 
  -5   0  13       84.52       71.43     20.67 o 
  -3   0  13      182.15      158.83     21.08 o 
  -1   0  13      232.08      192.09     12.97 o 
   1   0  13      378.71      378.64     22.76 o 
   3   0  13       16.47       15.94     11.78 o 
   5   0  13        7.18       11.41     10.94 o 
  -5   1  13        8.90        7.04      7.79 o 
  -4   1  13      137.27      125.08     13.93 o 
  -3   1  13       75.32       75.98     12.82 o 
  -2   1  13      227.76      222.77     10.39 o 
  -1   1  13     2219.81     2184.15     24.97 o 
   0   1  13       97.19      126.21      9.77 o 
   1   1  13      315.50      313.36     16.01 o 
   2   1  13     1066.68     1046.38     22.83 o 
   3   1  13        0.12        3.55      4.00 o 
   4   1  13       38.85       44.87      8.71 o 
   5   1  13        0.57        3.78      5.67 o 
  -5   2  13        5.70        4.73      7.00 o 
  -4   2  13        5.04        5.62      6.28 o 
  -3   2  13       35.91       22.16      9.53 o 
  -2   2  13      396.19      421.62     14.29 o 
  -1   2  13       87.29      102.71      7.85 o 
   0   2  13      613.01      589.56     14.63 o 
   1   2  13      125.72      144.45     12.98 o 
   2   2  13      112.08      105.02     12.65 o 
   3   2  13        9.70       11.19      5.80 o 
   4   2  13       24.14       14.75      7.48 o 
   5   2  13      142.27      152.65     14.29 o 
  -5   3  13      114.86      126.43     19.37 o 
  -4   3  13       15.92       20.12      9.91 o 
  -3   3  13        9.42        2.10      4.33 o 
  -2   3  13      651.21      570.76     16.16 o 
  -1   3  13       46.73       49.14      6.93 o 
   0   3  13      233.68      235.04     11.79 o 
   1   3  13      185.19      164.81     13.10 o 
   2   3  13      372.95      401.32     14.57 o 
   3   3  13      132.57      140.69     12.87 o 
   4   3  13      116.36       84.96     13.56 o 
   5   3  13        9.25        5.95      8.96 o 
  -5   4  13       36.68       41.63     14.47 o 
  -4   4  13        0.49        6.05      6.81 o 
  -3   4  13      240.69      216.23     13.36 o 
  -2   4  13      761.83      788.46     18.56 o 
  -1   4  13      413.16      408.01     11.86 o 
   0   4  13      184.19      200.64     11.38 o 
   1   4  13       54.31       49.56     10.10 o 
   2   4  13        0.56        3.69      5.68 o 
   3   4  13      228.25      215.42     12.50 o 
   4   4  13       10.28        7.50      7.87 o 
   5   4  13        5.88        4.66      6.71 o 
  -5   5  13        1.27        2.25      6.62 o 
  -4   5  13      152.06      142.96     18.63 o 
  -3   5  13        7.05        6.83      6.07 o 
  -2   5  13        0.41        3.90      5.91 o 
  -1   5  13      656.32      636.91     12.45 o 
   0   5  13       38.99       35.80      7.55 o 
   1   5  13        1.20        4.24      5.33 o 
   2   5  13        0.19        7.90      7.75 o 
   3   5  13       60.74       55.38     12.28 o 
   4   5  13       28.51       17.60      8.98 o 
  -5   6  13       31.67       21.70     10.94 o 
  -4   6  13        0.17        4.55      8.17 o 
  -3   6  13      312.54      268.51     14.60 o 
  -2   6  13       82.40      100.49      9.69 o 
  -1   6  13       37.69       43.72      7.06 o 
   0   6  13      904.02      921.25     18.45 o 
   1   6  13        0.90        4.27      4.75 o 
   2   6  13       51.06       51.58      8.09 o 
   3   6  13        1.05        5.78      6.66 o 
   4   6  13       49.57       42.29     11.76 o 
  -4   7  13       67.59       74.50     13.42 o 
  -3   7  13        5.20        3.11      6.03 o 
  -2   7  13      189.39      162.58     11.58 o 
  -1   7  13        8.00        8.39      4.38 o 
   0   7  13        1.48        4.98      4.50 o 
   1   7  13       36.38       29.62      7.30 o 
   2   7  13       67.12       72.41     12.49 o 
   3   7  13       40.55       43.70     12.06 o 
   4   7  13       12.33        3.33      7.93 o 
  -4   8  13        2.69        5.61      7.95 o 
  -3   8  13       26.05       20.49      9.46 o 
  -2   8  13      415.76      409.04     14.81 o 
  -1   8  13      109.99      104.55      8.80 o 
   0   8  13       21.77       21.44      8.07 o 
   1   8  13       19.14       21.78      6.05 o 
   2   8  13       18.69       23.05      9.39 o 
   3   8  13        0.17        5.23      8.33 o 
   4   8  13       14.98       15.81      8.84 o 
  -4   9  13        2.63        7.54      8.78 o 
  -3   9  13       28.47       25.53     10.45 o 
  -2   9  13       17.08       14.79      8.25 o 
  -1   9  13       32.55       36.35      9.09 o 
   0   9  13        4.76        6.27      5.61 o 
   1   9  13       52.25       46.56      9.96 o 
   2   9  13       73.41       81.83     10.54 o 
   3   9  13       20.48       21.83      9.86 o 
   4   9  13       81.88       94.93     18.46 o 
  -4  10  13       14.11        7.70      9.32 o 
  -3  10  13        1.89        5.03      6.90 o 
  -2  10  13      515.38      576.38     18.91 o 
  -1  10  13      186.27      204.59     13.02 o 
   0  10  13       21.97       20.71      6.45 o 
   1  10  13       86.98       90.24     13.20 o 
   2  10  13       82.75       82.16     10.69 o 
   3  10  13       21.68       20.73      8.21 o 
  -3  11  13        2.02        6.02      8.86 o 
  -2  11  13      352.30      385.35     18.12 o 
  -1  11  13      393.99      439.43     25.91 o 
   0  11  13       24.29       29.67      9.37 o 
   1  11  13      193.13      223.02     17.31 o 
   2  11  13      118.57      141.26     16.84 o 
   3  11  13        3.41        9.76      9.01 o 
  -3  12  13       96.69      100.66     16.68 o 
  -2  12  13        0.10        6.05      5.89 o 
  -1  12  13       48.96       59.15     13.74 o 
   0  12  13      173.65      188.39     13.11 o 
   1  12  13       22.90       28.62     12.56 o 
   2  12  13       56.74       68.60     13.48 o 
  -2  13  13       65.67       69.43     14.92 o 
  -1  13  13       44.47       42.96     12.23 o 
   0  13  13      104.42      126.13     16.13 o 
   1  13  13       34.32       43.50     13.08 o 
  -1  14  13      102.26      100.78     21.57 o 
   0  14  13       16.06        8.86      8.29 o 
  -4   0  14       55.35       13.07     10.45 o 
  -2   0  14      151.36      155.62     15.03 o 
   0   0  14      518.84      518.04     26.46 o 
   2   0  14       10.29        5.49      6.90 o 
   4   0  14        0.00        6.42      9.68 o 
  -5   1  14      243.66      269.65     21.52 o 
  -4   1  14        5.11        8.77      8.14 o 
  -3   1  14       28.00       21.47      8.58 o 
  -2   1  14      136.31      138.28      9.50 o 
  -1   1  14        0.12       11.95      5.40 o 
   0   1  14      425.78      404.09     34.42 o 
   1   1  14       55.97       56.81     10.75 o 
   2   1  14       52.41       56.93     10.44 o 
   3   1  14       22.91       17.59      8.52 o 
   4   1  14       88.18       90.54     11.26 o 
  -5   2  14       27.64       35.06     12.03 o 
  -4   2  14       31.78       20.59      9.03 o 
  -3   2  14       16.10        8.37      7.02 o 
  -2   2  14      128.92      131.42     14.60 o 
  -1   2  14       69.94       69.97      8.81 o 
   0   2  14       67.55       69.75     10.99 o 
   1   2  14      129.33      113.31     11.59 o 
   2   2  14       43.73       37.27     10.04 o 
   3   2  14       12.17       15.32      7.06 o 
   4   2  14       55.43       61.85     10.00 o 
  -5   3  14       73.29       83.16     15.54 o 
  -4   3  14       32.25       30.57     11.36 o 
  -3   3  14       18.51        8.94      6.28 o 
  -2   3  14      210.77      227.56     12.28 o 
  -1   3  14      127.10       96.47      9.71 o 
   0   3  14       43.23       44.33      7.95 o 
   1   3  14       23.05       22.45      8.95 o 
   2   3  14       61.22       68.66     12.66 o 
   3   3  14      156.75      159.93     14.37 o 
   4   3  14        0.01        5.90      8.08 o 
  -4   4  14      191.34      167.65     17.99 o 
  -3   4  14        0.31        3.18      4.61 o 
  -2   4  14        4.05       10.75      5.51 o 
  -1   4  14      155.80      176.57     10.14 o 
   0   4  14      205.66      214.65     11.99 o 
   1   4  14      109.60      101.46     12.72 o 
   2   4  14        8.43        5.95      5.93 o 
   3   4  14        6.50        7.14      6.66 o 
   4   4  14      163.03      199.54     22.03 o 
  -4   5  14       29.11       38.51     13.18 o 
  -3   5  14        1.83        4.25      6.01 o 
  -2   5  14       40.44       24.48      8.86 o 
  -1   5  14        0.08        5.07      4.49 o 
   0   5  14       64.87       70.40     11.75 o 
   1   5  14       32.02       25.17      8.75 o 
   2   5  14       15.71        9.47      7.02 o 
   3   5  14       25.34       13.76      8.80 o 
   4   5  14        6.04       14.09      8.32 o 
  -4   6  14       38.19       23.72     11.98 o 
  -3   6  14        1.98        4.85      7.09 o 
  -2   6  14      362.91      386.13     15.44 o 
  -1   6  14       20.83        9.91      8.67 o 
   0   6  14       68.74       62.51      8.42 o 
   1   6  14       18.32       12.90      8.51 o 
   2   6  14      124.54      113.78     11.16 o 
   3   6  14       37.98       40.34     12.39 o 
   4   6  14       14.42        5.97      8.27 o 
  -4   7  14        3.01        4.44      7.27 o 
  -3   7  14       31.34       15.49      9.01 o 
  -2   7  14       77.56       93.28     15.21 o 
  -1   7  14        4.98        6.36      5.08 o 
   0   7  14       22.80       19.31      5.58 o 
   1   7  14        4.68        7.41      7.08 o 
   2   7  14      217.12      200.21     18.55 o 
   3   7  14        3.04        2.92      6.68 o 
  -4   8  14      195.31      203.31     20.86 o 
  -3   8  14       26.21       27.61      9.70 o 
  -2   8  14        6.53        4.87      6.87 o 
  -1   8  14      169.79      160.21     12.28 o 
   0   8  14       32.31       30.08      8.04 o 
   1   8  14       41.23       40.87     11.43 o 
   2   8  14        2.08        4.89      6.12 o 
   3   8  14        0.02        5.87      7.28 o 
  -3   9  14        2.20        1.82      5.50 o 
  -2   9  14        0.01        7.30      8.46 o 
  -1   9  14        4.48        6.99      5.70 o 
   0   9  14       28.49       17.69      8.65 o 
   1   9  14      493.22      511.89     31.26 o 
   2   9  14        9.40        7.02      7.63 o 
   3   9  14       12.57        6.91      7.62 o 
  -3  10  14       19.96       17.68      8.89 o 
  -2  10  14       66.57       83.62     13.97 o 
  -1  10  14       60.73       69.65     11.25 o 
   0  10  14       85.15      106.78     11.47 o 
   1  10  14        5.21        3.41      7.29 o 
   2  10  14        4.34        3.65      7.87 o 
  -2  11  14      283.25      314.92     16.55 o 
  -1  11  14      324.73      382.67     40.57 o 
   0  11  14       62.37       54.06     14.20 o 
   1  11  14        9.87        8.03      7.68 o 
   2  11  14        6.10        8.54      8.61 o 
  -2  12  14      101.56      110.77     13.43 o 
  -1  12  14       94.38      113.96     16.83 o 
   0  12  14      174.22      184.37     15.43 o 
   1  12  14       71.64       72.92     12.84 o 
  -3   0  15       84.01       63.44     18.46 o 
  -1   0  15        2.08        6.20      6.10 o 
   1   0  15       11.73        4.88      8.59 o 
   3   0  15      429.49      481.80     32.33 o 
  -4   1  15        9.56       12.09      9.19 o 
  -3   1  15      114.57       94.22     13.70 o 
  -2   1  15        2.25        4.22      4.08 o 
  -1   1  15      365.93      356.12     12.47 o 
   0   1  15       78.02       57.94     10.37 o 
   1   1  15        9.47       11.14      8.24 o 
   2   1  15        6.79       10.53      7.91 o 
   3   1  15       44.00       39.37     13.45 o 
   4   1  15       97.30       95.47     15.35 o 
  -4   2  15      579.85      651.20     27.33 o 
  -3   2  15        2.52        5.10      6.14 o 
  -2   2  15      242.36      228.65     13.25 o 
  -1   2  15       34.90       27.67      8.01 o 
   0   2  15        0.50        4.47      5.99 o 
   1   2  15       25.70       20.06      9.51 o 
   2   2  15       20.58       19.50      7.93 o 
   3   2  15       36.15       25.47     11.17 o 
   4   2  15      497.96      579.78     20.67 o 
  -4   3  15        1.08        5.95      7.59 o 
  -3   3  15        0.55        2.94      6.24 o 
  -2   3  15       62.59       49.71      9.99 o 
  -1   3  15      146.14      130.77     11.14 o 
   0   3  15        6.61        5.62      5.54 o 
   1   3  15       15.55       12.96      6.61 o 
   2   3  15       60.45       47.32      9.87 o 
   3   3  15      137.44      154.63     16.74 o 
   4   3  15        0.43        4.82      9.25 o 
  -4   4  15       70.74       91.43     15.47 o 
  -3   4  15        0.06        2.91      5.45 o 
  -2   4  15       61.66       60.28      9.53 o 
  -1   4  15      218.77      232.97     15.52 o 
   0   4  15        1.47        3.96      6.49 o 
   1   4  15       21.92       17.92      8.49 o 
   2   4  15       17.07        8.60      7.85 o 
   3   4  15        1.77        4.59      7.13 o 
  -4   5  15       42.72       29.35      9.46 o 
  -3   5  15        6.70        6.64      6.47 o 
  -2   5  15        0.41        5.44      6.90 o 
  -1   5  15       51.07       29.33     10.14 o 
   0   5  15      133.35      132.70     14.82 o 
   1   5  15        2.68        3.43      7.38 o 
   2   5  15        6.35        6.36      8.02 o 
   3   5  15        0.23        6.12      8.83 o 
  -3   6  15       13.19        5.25      5.67 o 
  -2   6  15       22.82        8.80      5.76 o 
  -1   6  15       47.81       37.35     10.34 o 
   0   6  15        6.47        5.05      6.31 o 
   1   6  15      358.28      373.22     19.77 o 
   2   6  15        3.10        7.45      7.03 o 
   3   6  15        0.00        2.80      6.22 o 
  -3   7  15        0.31        6.66      7.43 o 
  -2   7  15        6.56        4.97      5.21 o 
  -1   7  15      281.65      277.89     14.82 o 
   0   7  15        4.82        6.53      5.48 o 
   1   7  15       11.05        7.25      6.77 o 
   2   7  15        5.73       10.16      8.46 o 
   3   7  15       91.59      103.12     15.99 o 
  -3   8  15        0.03        3.66      7.28 o 
  -2   8  15      416.00      423.39     16.53 o 
  -1   8  15        0.40        4.21      7.10 o 
   0   8  15        7.04        6.79      6.79 o 
   1   8  15       27.23       21.88      9.20 o 
   2   8  15       52.29       47.80     12.99 o 
  -2   9  15       11.39        6.88      6.56 o 
  -1   9  15       17.64       15.57      6.41 o 
   0   9  15       57.82       50.62     10.21 o 
   1   9  15       33.65       39.31     16.33 o 
   2   9  15       38.34       33.85     12.15 o 
  -2  10  15       24.35       11.60      6.88 o 
  -1  10  15      174.41      195.63     16.84 o 
   0  10  15      179.26      193.67     17.72 o 
   1  10  15        2.42        9.41      9.36 o 
  -1  11  15      153.67      169.05     18.17 o 
   0  11  15        2.98        4.44      6.51 o 
   1  11  15        3.62        6.34      9.48 o 
  -2   0  16       60.67       51.61     13.86 o 
   0   0  16        1.73        5.15      8.94 o 
   2   0  16        7.58        8.93     10.56 o 
  -3   1  16        1.13        6.90      7.71 o 
  -2   1  16      195.14      155.05     13.79 o 
  -1   1  16      106.87      104.14     11.48 o 
   0   1  16       15.23       10.34      8.88 o 
   1   1  16      221.01      214.53     16.50 o 
   2   1  16       59.69       76.74     14.43 o 
   3   1  16       23.32       33.17     11.58 o 
  -3   2  16        3.23        2.69      6.56 o 
  -2   2  16        0.81        3.34      7.20 o 
  -1   2  16        2.50        4.59      6.77 o 
   0   2  16        3.69        6.94      7.50 o 
   1   2  16       26.33       30.59     11.39 o 
   2   2  16       33.04       30.88     11.35 o 
   3   2  16      138.16      144.21     15.74 o 
  -3   3  16        5.15        4.64      6.72 o 
  -2   3  16       57.81       51.83     10.15 o 
  -1   3  16      300.95      269.70     14.26 o 
   0   3  16       10.89       15.22      9.61 o 
   1   3  16      120.04      106.64     14.86 o 
   2   3  16       69.05      102.36     14.84 o 
   3   3  16       61.49       75.68     13.83 o 
  -3   4  16       14.16        4.60      5.56 o 
  -2   4  16        4.36        3.51      6.28 o 
  -1   4  16       41.75       39.95      8.87 o 
   0   4  16       95.33      105.64     14.37 o 
   1   4  16        7.73        2.78      8.10 o 
   2   4  16       21.45       11.86      7.43 o 
   3   4  16       12.36       10.15      8.25 o 
  -3   5  16        0.23        2.57      6.06 o 
  -2   5  16        0.39        3.42      5.24 o 
  -1   5  16        8.56       10.23      9.11 o 
   0   5  16        2.09        3.46      6.50 o 
   1   5  16        0.01        5.59      6.72 o 
   2   5  16       11.48        8.80      7.37 o 
  -3   6  16       15.16       18.17     10.43 o 
  -2   6  16       99.40      102.87     14.25 o 
  -1   6  16       26.52       18.66      8.97 o 
   0   6  16       35.27       25.42      8.34 o 
   1   6  16        3.62        3.83      6.67 o 
   2   6  16        2.17        5.38      9.04 o 
  -2   7  16       21.58        7.65      7.09 o 
  -1   7  16       16.66       10.27      7.80 o 
   0   7  16       13.88        6.44      6.02 o 
   1   7  16       10.01        7.45      7.20 o 
   2   7  16       10.47       13.86     15.69 o 
  -2   8  16        1.03        8.17      6.08 o 
  -1   8  16        0.36        3.13      8.35 o 
   0   8  16       81.21       80.75     18.25 o 
   1   8  16       25.64       25.48      9.81 o 
  -1   9  16        3.50        4.55      7.32 o 
   0   9  16       12.23        4.85     11.76 o 
   1   9  16       49.06       55.32     17.15 o 
  -3   0  17        0.33        5.55     13.25 o 
  -1   0  17      527.31      469.91     31.26 o 
   1   0  17      212.60      221.46     25.90 o 
  -3   1  17       13.72        9.51      8.75 o 
  -2   1  17      143.67      140.64     14.45 o 
  -1   1  17       41.23       48.68     14.21 o 
   0   1  17       13.73       21.33     10.40 o 
   1   1  17       37.70       42.62     11.89 o 
   2   1  17        9.19       10.91      8.33 o 
  -2   2  17      466.53      514.02     19.36 o 
  -1   2  17      157.73      147.23     18.48 o 
   0   2  17      264.29      311.96     20.34 o 
   1   2  17        1.54        6.98      7.39 o 
   2   2  17      184.15      234.19     18.29 o 
  -2   3  17       23.22       25.11     11.06 o 
  -1   3  17       47.48       58.15     12.03 o 
   0   3  17      179.25      191.59     19.22 o 
   1   3  17       17.99       12.21      8.14 o 
   2   3  17       16.17       15.46      8.59 o 
  -2   4  17        8.69        4.64      7.99 o 
  -1   4  17       36.49       42.03      9.83 o 
   0   4  17        4.21        7.95      8.80 o 
   1   4  17       89.79      111.37     15.93 o 
   2   4  17       40.62       36.20     11.73 o 
  -2   5  17        0.96        6.39      8.24 o 
  -1   5  17        2.77        3.60      6.50 o 
   0   5  17       93.66      108.09     15.92 o 
   1   5  17       87.71       88.50     14.73 o 
  -1   6  17        9.76        5.03      5.97 o 
   0   6  17       54.56       67.72     14.33 o 
   1   6  17        5.77        6.15      7.29 o 
  -1   7  17       37.63       26.67      9.35 o 
   0   7  17       15.07        3.40     11.39 o 
   0   0  18      169.34      194.37     28.89 o 
  -1   1  18        1.19        4.54      8.57 o 
   0   1  18       22.73       13.50      9.79 o 
  -1   2  18       70.68      112.30     18.79 o 
   0   2  18        6.50        7.70      8.21 o 
   0   3  18      283.32      311.36     21.48 o 
                                                 
